# Supplementary material for: Maternal Age at Menarche Genes Determines Fetal Growth Restriction Risk
Source: Int J Mol Sci. 2024 Feb 24;25(5):2647. doi: 10.3390/ijms25052647 (PMC10932237; doi:10.3390/ijms25052647)
Supplement: Supplementary file 1 [file ijms-25-02647-s001.zip]

Archive with 12 entries (12 files):
- +Suppl Table S1.pdf
- +Suppl Table S10 ref.pdf
- +Suppl Table S11.pdf
- +Suppl Table S12.xlsx
- +Suppl Table S2.xlsx
- +Suppl Table S3.xlsx
- +Suppl Table S4.xlsx
- +Suppl Table S5.xlsx
- +Suppl Table S6.xlsx
- +Suppl Table S7.xlsx
- +Suppl Table S8.xlsx
- +Suppl Table S9.xlsx
