# Supplementary material for: Maternal Age at Menarche Genes Determines Fetal Growth Restriction Risk
Source: Int J Mol Sci. 2024 Feb 24;25(5):2647. doi: 10.3390/ijms25052647 (PMC10932237; doi:10.3390/ijms25052647)
Supplement: Supplementary file 1 [file ijms-25-02647-s001.zip › +Suppl Table S2.xlsx]

## Sheet: Лист1
Supplementary Table S2. Associations of genotype combinations with FGR within the most significant models of gene-gene interactions.
N models	N combinations	Genotype combinations	ß	P
Two-order interaction models
1	1	rs3020394 AG х rs7538038 AA	0.3703	0.025047
	2	rs3020394 GG х rs7538038 AA	0.6166	0.032397
	3	rs3020394 AA х rs7538038 AG	-0.5654	0.008404
	4	rs3020394 AG х rs7538038 AG	-0.5493	0.013857
2	1	rs3020394 AA х rs12444979 CC	-0.57004	0.0003114
	2	rs3020394 GG х rs12444979 CC	0.63832	0.0196991
	3	rs3020394 AA х rs12444979 CT	0.74334	0.0006259
3	1	rs7538038 AA х rs999460 GA	0.46097	0.003633
	2	rs7538038 AG х rs999460 GA	-0.76874	0.0007264
	3	rs7538038 AA х rs999460 GG	0.983	0.0004
Three-order interaction models
1	1	rs222003 GG х rs7538038 AA х rs999460 GA	0.561	0.0006599
	2	rs222003 GG х rs7538038 AG х rs999460 GA	-1.06736	0.00004151
	3	rs222003 GG х rs7538038 AA х rs999460 AA	0.81055	0.005875
	4	rs222003 GC х rs7538038 AA х rs999460 AA	1.99401	0.01589
2	1	rs713586 TC х rs3020394 AA х rs12444979 CC	-0.585	0.006286
	2	rs713586 CC х rs3020394 AA х rs12444979 CC	-0.70292	0.017831
	3	rs713586 CC х rs3020394 GG х rs12444979 CC	1.69693	0.000604
	4	rs713586 TT х rs3020394 AA х rs12444979 CT	0.84614	0.014964
	5	rs713586 TC х rs3020394 AA х rs12444979 CT	0.76325	0.01682
	6	rs713586 TC х rs3020394 GG х rs12444979 CT	1.39319	0.051422
	7	rs713586 TT х rs3020394 AG х rs12444979 TT	2.33668	0.037117
3	1	rs3020394 AA х rs999460 GG х rs12444979 CC	-0.75379	0.001116
	2	rs3020394 AG х rs999460 GG х rs12444979 CC	-0.46606	0.044413
	3	rs3020394 AA х rs999460 GA х rs12444979 CC	-0.56448	0.009445
	4	rs3020394 AA х rs999460 GG х rs12444979 CT	0.74773	0.012825
4	1	rs11031010 CC х rs999460 GG х rs12444979 CC	-0.64247	0.0003141
	2	rs11031010 CC х rs999460 GA х rs12444979 CC	-0.34128	0.0488753
	3	rs11031010 CC х rs999460 GG х rs12444979 CC	0.62353	0.0354115
	4	rs11031010 CC х rs999460 GG х rs12444979 CT	0.61651	0.0208131
	5	rs11031010 CC х rs999460 GA х rs12444979 TT	2.27317	0.0429531
5	1	rs7538038 AA х rs999460 GG х rs12444979 CC	-0.4196	0.030823
	2	rs7538038 AG х rs999460 GG х rs12444979 CC	-0.4912	0.0475949
	3	rs7538038 AG х rs999460 GA х rs12444979 CC	-0.8737	0.0008934
	4	rs7538038 AA х rs999460 AA х rs12444979 CC	1.0001	0.0022454
Four-order interaction models
1	1	rs1544410 GG х rs1398217 CC х rs7579411 CC х rs314280 CT	1.01715	0.0390776
	2	rs1544410 GA х rs1398217 CG х rs7579411 CC х rs314280 CT	1.26272	0.0004133
	3	rs1544410 GA х rs1398217 CC х rs7579411 CT х rs314280 TT	1.55748	0.011714
	4	rs1544410 AA х rs1398217 CC х rs7579411 CT х rs314280 TT	2.64683	0.014605
	5	rs1544410 GA х rs1398217 GG х rs7579411 CT х rs314280 TT	1.81557	0.0307868
2	1	rs13111134 GG х rs10769908 TC х rs7579411 CT х rs314280 CC	0.602725	0.03529
	2	rs13111134 GA х rs10769908 TC х rs7579411 CC х rs314280 CT	1.503389	0.00348
	3	rs13111134 GA х rs10769908 CC х rs7579411 CC х rs314280 CT	1.958282	0.003627
	4	rs13111134 GA х rs10769908 TC х rs7579411 TT х rs314280 CT	1.376316	0.008675
	5	rs13111134 GA х rs10769908 TT х rs7579411 CT х rs314280 TT	1.451457	0.021594
	6	rs13111134 GA х rs10769908 CC х rs7579411 CT х rs314280 TT	2.32327	0.038314
