# Supplementary material for: Maternal Age at Menarche Genes Determines Fetal Growth Restriction Risk
Source: Int J Mol Sci. 2024 Feb 24;25(5):2647. doi: 10.3390/ijms25052647 (PMC10932237; doi:10.3390/ijms25052647)
Supplement: Supplementary file 1 [file ijms-25-02647-s001.zip › +Suppl Table S4.xlsx]

## Sheet: Лист1
Supplementary Table S4. Cis-eQTL values of the FGR-associated SNPs in blood
(according to Blood eQTL browser (http://genenetwork.nl/bloodeqtlbrowser/), FDR≤0.05)
Chr	SNP	Gene	Alleles	Minore allele	Expressed gene	Mechanism	Z-score	P	FDR
2	rs713586	RBJ	T/C	C	CENPO, ADCY3, RBJ	Cis	-8.75	2.1*10-18	0.000
11	rs11031010	FSHB	C/A	A	C11orf46	Cis	-11.51	1.1*10-30	0.000
18	rs1398217	SKOR2	G/C	G	HDHD2	Cis	-3.9	9.5*10-5	0.04
