# Supplementary material for: Maternal Age at Menarche Genes Determines Fetal Growth Restriction Risk
Source: Int J Mol Sci. 2024 Feb 24;25(5):2647. doi: 10.3390/ijms25052647 (PMC10932237; doi:10.3390/ijms25052647)
Supplement: Supplementary file 1 [file ijms-25-02647-s001.zip › +Suppl Table S5.xlsx]

## Sheet: Лист1
Supplementary Table S5. Cis-eQTL values of the SNPs in high LD (r2≥0.80) with the FGR-associated SNPs in blood
(according to Blood eQTL browser (http://genenetwork.nl/bloodeqtlbrowser/), FDR≤0.05)
Chr	Lead SNP	Position lead SNP(hg38)	Proxy SNP	Position proxy SNP (hg38)	Distance (bp) between proxy and lead SNP	r2 between lead and proxy	D between lead and proxy	Gene Symbol	Z-score	p	FDR
2	rs713586	24935139	rs11676272	24918669	16470	0.93	0.97	CENPO,ADCY3	-8.53	0.000000000000000015	0
								RBJ	-5.52	0.0000000334	0
2	rs713586	24935139	rs6752378	24927247	7892	0.96	0.98	CENPO,ADCY3	-8.82	1.17E-18	0
								RBJ	-5.63	0.0000000178	0
2	rs713586	24935139	rs10182181	24927427	7712	0.96	0.98	CENPO,ADCY3	-8.78	1.59E-18	0
								RBJ	-5.63	0.0000000178	0
2	rs713586	24935139	rs2384054	24933904	1235	0.99	1.00	CENPO,ADCY3	-8.75	2.14E-18	0
								RBJ	-5.42	0.0000000603	0
2	rs713586	24935139	rs713587	24935412	-273	0.99	1.00	CENPO,ADCY3	-8.71	3.08E-18	0
								RBJ	-5.38	0.0000000727	0
2	rs713586	24935139	rs1172294	24946331	-11192	0.81	0.9	CENPO,ADCY3	-7.81	0.0000000000000057	0
								RBJ	-4.29	0.0000183	0.01
18	rs1398217	47225867	rs2247578	47218685	7182	0.89	0.94	HDHD2	-4.12	0.000038	0.02
18	rs1398217	47225867	rs2668778	47218814	7053	0.89	0.94	HDHD2	-4.11	0.0000404	0.02
18	rs1398217	47225867	rs2247777	47220368	5499	0.88	0.98	HDHD2	-4.14	0.000035	0.02
18	rs1398217	47225867	rs2684838	47221708	4159	0.95	1.00	HDHD2	-3.9	0.0000954	0.04
18	rs1398217	47225867	rs2137287	47225485	382	0.92	1.00	HDHD2	-4.1	0.0000413	0.02
18	rs1398217	47225867	rs2137288	47225670	197	0.92	1.00	HDHD2	-4.07	0.0000462	0.02
18	rs1398217	47225867	rs2137289	47225754	113	0.92	1.00	HDHD2	-4.1	0.0000405	0.02
