# Supplementary material for: Maternal Age at Menarche Genes Determines Fetal Growth Restriction Risk
Source: Int J Mol Sci. 2024 Feb 24;25(5):2647. doi: 10.3390/ijms25052647 (PMC10932237; doi:10.3390/ijms25052647)
Supplement: Supplementary file 1 [file ijms-25-02647-s001.zip › +Suppl Table S6.xlsx]

## Sheet: Лист1
Supplementary Table S6. eQTL values of the FGR-associated SNPs
(according to Genotype-Tissue Expression (GTEx) (http://www.gtexportal.org/)) ( р <8.0E5, FDR≤0.05)
Chr	SNP	Gene	Expressed gene	Allele (ref)	Allele (alt)	β	P-value	Tissue
1	rs7538038	KISS1	REN	A	G	0.31	0.00000018	Skin - Sun Exposed (Lower leg)
2	rs713586	RBJ	ADCY3	T	C	0.31	0.00000018	Skin - Sun Exposed (Lower leg)
	rs713586	RBJ	CENPO	T	C	0.71	2.9E-38	Whole Blood
	rs713586	RBJ	ADCY3	T	C	0.51	5.3E-22	Whole Blood
	rs713586	RBJ	ADCY3	T	C	-0.23	0.0000000000000063	Nerve - Tibial
	rs713586	RBJ	CENPO	T	C	0.28	0.00000000000031	Artery - Tibial
	rs713586	RBJ	RBJ	T	C	-0.2	0.00000000012	Nerve - Tibial
	rs713586	RBJ	DNAJC27-AS1	T	C	0.29	0.0000000003	Whole Blood
	rs713586	RBJ	DNAJC27-AS1	T	C	-0.27	0.0000000014	Esophagus - Muscularis
	rs713586	RBJ	CENPO	T	C	-0.39	0.0000000042	Brain - Cerebellum
	rs713586	RBJ	ADCY3	T	C	0.23	0.0000000091	Artery - Tibial
	rs713586	RBJ	ADCY3	T	C	0.18	0.000000014	Adipose - Subcutaneous
	rs713586	RBJ	CENPO	T	C	-0.41	0.00000015	Cells - EBV-transformed lymphocytes
	rs713586	RBJ	ADCY3	T	C	0.23	0.00000024	Lung
	rs713586	RBJ	ADCY3	T	C	0.18	0.0000006	Adipose - Visceral (Omentum)
	rs713586	RBJ	CENPO	T	C	-0.15	0.00000079	Skin - Sun Exposed (Lower leg)
	rs713586	RBJ	CENPO	T	C	0.18	0.0000011	Adipose - Subcutaneous
	rs713586	RBJ	DNAJC27-AS1	T	C	0.23	0.0000015	Adipose - Visceral (Omentum)
	rs713586	RBJ	ADCY3	T	C	-0.33	0.0000026	Pituitary
	rs713586	RBJ	DNAJC27-AS1	T	C	-0.14	0.000004	Skin - Not Sun Exposed (Suprapubic)
	rs713586	RBJ	ADCY3	T	C	-0.15	0.000016	Nerve - Tibial
	rs713586	RBJ	EFR3B	T	C	0.19	0.000031	Lung
	rs713586	RBJ	POMC	T	C	-0.21	0.000031	Heart - Atrial Appendage
2	rs7579411*	LHCGR	STON1-GTF2A1L	C	T	-0.32	0.000026	Thyroid
4	rs13111134	UGT2B4	UGT2B4	G	A	0.38	0.000011	Lung
	rs13111134	UGT2B4	UGT2A3P7	G	A	0.39	0.0000033	Heart - Atrial Appendage
6	rs314280	LIN28B	LIN28B	A	G	-0.4	0.000000076	Pituitary
	rs314280	LIN28B	LINC00577	A	G	0.58	0.0000016	Brain - Cortex
	rs314280	LIN28B	LINC00577	A	G	0.48	0.0000022	Brain - Putamen (basal ganglia)
11	rs10769908	STK33	STK33	C	T	-0.58	4.2E-33	Artery - Tibial
	rs10769908	STK33	STK33	C	T	-0.58	0.000000000000000018	Artery - Aorta
	rs10769908	STK33	STK33	C	T	-0.26	0.000000000000079	Testis
	rs10769908	STK33	STK33	C	T	-0.17	0.000000012	Muscle - Skeletal
	rs10769908	STK33	TRIM66	C	T	-0.22	0.000000053	Skin - Sun Exposed (Lower leg)
	rs10769908	STK33	TRIM66	C	T	-0.23	0.000000078	Thyroid
	rs10769908	STK33	STK33	C	T	-0.52	0.0000002	Brain - Cerebellar Hemisphere
	rs10769908	STK33	STK33	C	T	-0.38	0.00000056	Artery - Coronary
	rs10769908	STK33	STK33	C	T	-0.14	0.0000023	Adipose - Visceral (Omentum)
	rs10769908	STK33	STK33	C	T	-0.45	0.0000024	Brain - Cerebellum
	rs10769908	STK33	TRIM66	C	T	-0.24	0.0000084	Breast - Mammary Tissue
	rs10769908	STK33	TRIM66	C	T	-0.18	0.000011	Skin - Not Sun Exposed (Suprapubic)
	rs10769908	STK33	STK33	C	T	-0.27	0.000035	Skin - Not Sun Exposed (Suprapubic)
11	rs555621	FSHB	ARL14EP	T	C	0.3	0.000000000026	Nerve - Tibial
	rs555621	FSHB	ARL14EP	T	C	-0.21	0.00000000015	Whole Blood
	rs555621	FSHB	ARL14EP	T	C	0.35	0.0000000005	Testis
	rs555621	FSHB	ARL14EP	T	C	0.2	0.00000039	Heart - Atrial Appendage
	rs555621	FSHB	ARL14EP	T	C	0.24	0.0000004	Esophagus - Gastroesophageal Junction
	rs555621	FSHB	ARL14EP	T	C	0.21	0.000001	Esophagus - Muscularis
	rs555621	FSHB	ARL14EP	T	C	0.32	0.0000023	Pancreas
	rs555621	FSHB	ARL14EP	T	C	0.37	0.0000025	Pituitary
	rs555621	FSHB	ARL14EP	T	C	0.18	0.0000036	Thyroid
	rs555621	FSHB	ARL14EP	T	C	0.3	0.0000053	Brain - Cerebellum
	rs555621	FSHB	FSHB	T	C	0.54	0.0000062	Brain - Hypothalamus
	rs555621	FSHB	RP4-710M3.1	T	C	0.37	0.0000064	Testis
	rs555621	FSHB	ARL14EP	T	C	0.22	0.000025	Brain - Caudate (basal ganglia)
11	rs11031010	FSHB	ARL14EP	C	A	0.76	3.6E-23	Testis
	rs11031010	FSHB	ARL14EP	C	A	0.42	0.0000000000000087	Thyroid
	rs11031010	FSHB	ARL14EP	C	A	0.39	0.000000014	Nerve - Tibial
	rs11031010	FSHB	ARL14EP	C	A	0.3	0.000000047	Artery - Aorta
	rs11031010	FSHB	ARL14EP	C	A	0.17	0.000007	Artery - Tibial
	rs11031010	FSHB	ARL14EP	C	A	0.21	0.0000095	Skin - Sun Exposed (Lower leg)
	rs11031010	FSHB	ARL14EP	C	A	0.26	0.000018	Esophagus - Mucosa
	rs11031010	FSHB	ARL14EP	C	A	0.56	0.000032	Spleen
	rs11031010	FSHB	ARL14EP	C	A	0.25	0.000033	Stomach
	rs11031010	FSHB	ARL14EP	C	A	0.26	0.000042	Adipose - Subcutaneous
11	rs1782507	FSHB	ARL14EP	G	T	0.44	7.6E-32	Esophagus - Muscularis
	rs1782507	FSHB	ARL14EP	G	T	0.63	9.9E-29	Brain - Cerebellum
	rs1782507	FSHB	ARL14EP	G	T	0.48	1.2E-26	Nerve - Tibial
	rs1782507	FSHB	ARL14EP	G	T	0.35	9e-20	Thyroid
	rs1782507	FSHB	ARL14EP	G	T	0.63	0.0000000000000000016	Pituitary
	rs1782507	FSHB	ARL14EP	G	T	0.55	0.00000000000000025	Pancreas
	rs1782507	FSHB	ARL14EP	G	T	0.33	0.0000000000000011	Esophagus - Mucosa
	rs1782507	FSHB	ARL14EP	G	T	0.37	0.0000000000000018	Esophagus - Gastroesophageal Junction
	rs1782507	FSHB	ARL14EP	G	T	0.3	0.000000000000014	Heart - Atrial Appendage
	rs1782507	FSHB	ARL14EP	G	T	0.28	0.00000000000046	Lung
	rs1782507	FSHB	ARL14EP	G	T	0.37	0.0000000000007	Colon - Sigmoid
	rs1782507	FSHB	ARL14EP	G	T	0.23	0.000000000014	Skin - Sun Exposed (Lower leg)
	rs1782507	FSHB	ARL14EP	G	T	0.38	0.00000000042	Testis
	rs1782507	FSHB	ARL14EP	G	T	0.27	0.00000000074	Adipose - Subcutaneous
	rs1782507	FSHB	ARL14EP	G	T	0.23	0.0000000022	Skin - Not Sun Exposed (Suprapubic)
	rs1782507	FSHB	ARL14EP	G	T	0.38	0.0000000034	Brain - Cerebellar Hemisphere
	rs1782507	FSHB	ARL14EP	G	T	0.25	0.0000000047	Stomach
	rs1782507	FSHB	ARL14EP	G	T	0.25	0.000000013	Artery - Aorta
	rs1782507	FSHB	ARL14EP	G	T	0.17	0.000000038	Heart - Left Ventricle
	rs1782507	FSHB	ARL14EP	G	T	0.15	0.00000012	Artery - Tibial
	rs1782507	FSHB	ARL14EP	G	T	0.37	0.00000027	Prostate
	rs1782507	FSHB	ARL14EP	G	T	0.43	0.00000029	Ovary
	rs1782507	FSHB	ARL14EP	G	T	0.27	0.00000031	Brain - Caudate (basal ganglia)
	rs1782507	FSHB	ARL14EP	G	T	0.29	0.00000061	Artery - Coronary
	rs1782507	FSHB	ARL14EP	G	T	0.3	0.00000089	Adrenal Gland
	rs1782507	FSHB	ARL14EP	G	T	0.14	0.0000019	Colon - Transverse
	rs1782507	FSHB	ARL14EP	G	T	0.27	0.0000044	Brain - Cortex
	rs1782507	FSHB	FSHB	G	T	0.6	0.00001	Brain - Hypothalamus
12	rs1544410	VDR	HDAC7	C	T	0.14	0.000013	Esophagus - Mucosa
16	rs12444979	GPRC5B	KNOP1	C	T	0.64	0.00000000000037	Adipose - Subcutaneous
	rs12444979	GPRC5B	KNOP1	C	T	0.81	0.00000000000000049	Adipose - Visceral (Omentum)
	rs12444979	GPRC5B	KNOP1	C	T	0.66	0.00000000012	Adrenal Gland
	rs12444979	GPRC5B	KNOP1	C	T	0.78	0.000000000000000043	Artery - Aorta
	rs12444979	GPRC5B	KNOP1	C	T	0.67	0.0000000033	Artery - Coronary
	rs12444979	GPRC5B	KNOP1	C	T	0.43	0.0000026	Artery - Tibial
	rs12444979	GPRC5B	KNOP1	C	T	0.77	0.0000067	Brain - Cerebellum
	rs12444979	GPRC5B	KNOP1	C	T	0.89	0.0000000056	Brain - Hypothalamus
	rs12444979	GPRC5B	KNOP1	C	T	0.82	0.0000009	Brain - Nucleus accumbens (basal ganglia)
	rs12444979	GPRC5B	KNOP1	C	T	0.81	0.00000000000071	Breast - Mammary Tissue
	rs12444979	GPRC5B	KNOP1	C	T	0.73	0.0000015	Cells - EBV-transformed lymphocytes
	rs12444979	GPRC5B	KNOP1	C	T	0.69	0.000000062	Colon - Sigmoid
	rs12444979	GPRC5B	KNOP1	C	T	0.51	0.0000000005	Colon - Transverse
	rs12444979	GPRC5B	KNOP1	C	T	0.89	0.00000000000000071	Esophagus - Gastroesophageal Junction
	rs12444979	GPRC5B	KNOP1	C	T	0.58	0.00000000000000021	Esophagus - Mucosa
	rs12444979	GPRC5B	KNOP1	C	T	0.75	1.6E-19	Esophagus - Muscularis
	rs12444979	GPRC5B	KNOP1	C	T	0.73	0.000000005	Heart - Atrial Appendage
	rs12444979	GPRC5B	KNOP1	C	T	0.56	0.00000035	Heart - Left Ventricle
	rs12444979	GPRC5B	KNOP1	C	T	0.65	0.00000000000000011	Lung
	rs12444979	GPRC5B	KNOP1	C	T	0.73	2e-20	Muscle - Skeletal
	rs12444979	GPRC5B	KNOP1	C	T	0.91	0.00000000000000013	Nerve - Tibial
	rs12444979	GPRC5B	KNOP1	C	T	1	0.000000042	Ovary
	rs12444979	GPRC5B	KNOP1	C	T	1	0.000000000000029	Pancreas
	rs12444979	GPRC5B	KNOP1	C	T	0.92	0.000000000000016	Skin - Not Sun Exposed (Suprapubic)
	rs12444979	GPRC5B	KNOP1	C	T	0.79	4.1E-21	Skin - Sun Exposed (Lower leg)
	rs12444979	GPRC5B	KNOP1	C	T	0.95	0.000000059	Spleen
	rs12444979	GPRC5B	KNOP1	C	T	0.67	0.000000000000019	Stomach
	rs12444979	GPRC5B	KNOP1	C	T	0.55	0.000000000058	Testis
	rs12444979	GPRC5B	KNOP1	C	T	0.58	0.000000000006	Thyroid
	rs12444979	GPRC5B	KNOP1	C	T	0.77	0.0000015	Vagina
	rs12444979	GPRC5B	KNOP1	C	T	0.35	0.000011	Whole Blood
	rs12444979	GPRC5B	GPRC5B	C	T	-0.25	0.000046	Adipose - Subcutaneous
18	rs1398217	SKOR2	HDHD2	G	C	0.3	8.9E-19	Muscle - Skeletal
	rs1398217	SKOR2	IER3IP1	G	C	0.11	0.0000046	Muscle - Skeletal
	rs1398217	SKOR2	IER3IP1	G	C	0.08	0.000022	Cells - Transformed fibroblasts
	rs1398217	SKOR2	IER3IP1	G	C	0.097	0.00005	Thyroid
