# Supplementary material for: Maternal Age at Menarche Genes Determines Fetal Growth Restriction Risk
Source: Int J Mol Sci. 2024 Feb 24;25(5):2647. doi: 10.3390/ijms25052647 (PMC10932237; doi:10.3390/ijms25052647)
Supplement: Supplementary file 1 [file ijms-25-02647-s001.zip › +Suppl Table S7.xlsx]

## Sheet: Лист1
Supplementary Table S7. eQTL values of the SNPs in high LD (r2≥0.80) with the FGR-associated SNPs
(according to Genotype-Tissue Expression (GTEx) (http://www.gtexportal.org/)) ( р <8.0E5, FDR≤0.05)
Chr	Lead SNP	Position lead SNP(hg38)	Proxy SNP	Position proxy SNP (hg38)	Distance (bp) between proxy and lead SNP	r2 between lead and proxy	D between lead and proxy	Gencode Id	Gene Symbol	p	Effect Size (β)	Tissue
1	rs7538038	204191898	rs7513165dbSNP	204178058	13840	0.93	0.97	ENSG00000143839.12	REN	0.000000044	0.33	Skin - Sun Exposed (Lower leg)
								ENSG00000143839.12	REN	0.0000082	-0.28	Testis
1	rs7538038	204191898	rs12040580dbSNP	204179040	12858	0.92	0.97	ENSG00000143839.12	REN	0.000000029	0.35	Skin - Sun Exposed (Lower leg)
								ENSG00000143839.12	REN	0.00001	0.48	Brain - Cortex
1	rs7538038	204191898	rs11240694dbSNP	204188845	3053	0.98	1	ENSG00000143839.12	REN	0.000000056	0.32	Skin - Sun Exposed (Lower leg)
								ENSG00000143839.12	REN	0.0000073	-0.29	Testis
1	rs7538038	204191898	rs11240695dbSNP	204189004	2894	0.98	1	ENSG00000143839.12	REN	0.000000065	0.32	Skin - Sun Exposed (Lower leg)
								ENSG00000143839.12	REN	0.000018	-0.28	Testis
1	rs7538038	204191898	rs12040249dbSNP	204189100	2798	0.82	0.99	ENSG00000143839.12	REN	0.00000000078	0.36	Skin - Sun Exposed (Lower leg)
								ENSG00000143839.12	REN	0.0000048	-0.29	Testis
								ENSG00000143839.12	REN	0.0000084	0.45	Brain - Cortex
1	rs7538038	204191898	rs34729972dbSNP	204190050	1848	0.83	1	ENSG00000143839.12	REN	0.00000013	0.35	Skin - Sun Exposed (Lower leg)
								ENSG00000143839.12	REN	0.000024	-0.33	Testis
1	rs7538038	204191898	rs4889dbSNP	204190659	1239	0.98	0.99	ENSG00000143839.12	REN	0.000000023	0.34	Skin - Sun Exposed (Lower leg)
1	rs7538038	204191898	rs7524621dbSNP	204191810	88	0.99	1	ENSG00000143839.12	REN	0.000000026	0.34	Skin - Sun Exposed (Lower leg)
1	rs7538038	204191898	rs7538055dbSNP	204191941	-43	1	1	ENSG00000143839.12	REN	0.00000008	0.32	Skin - Sun Exposed (Lower leg)
								ENSG00000143839.12	REN	0.0000034	0.47	Brain - Amygdala
1	rs7538038	204191898	rs4951316dbSNP	204192362	-464	0.99	1	ENSG00000143839.12	REN	0.00000023	0.31	Skin - Sun Exposed (Lower leg)
1	rs7538038	204191898	rs2510dbSNP	204192463	-565	0.99	1	ENSG00000143839.12	REN	0.000000087	0.32	Skin - Sun Exposed (Lower leg)
1	rs7538038	204191898	rs12097666dbSNP	204193084	-1186	0.98	0.99	ENSG00000143839.12	REN	0.00000011	0.32	Skin - Sun Exposed (Lower leg)
1	rs7538038	204191898	rs4951319dbSNP	204193102	-1204	0.98	0.99	ENSG00000143839.12	REN	0.00000011	0.32	Skin - Sun Exposed (Lower leg)
2	rs713586	24935139	rs11676272dbSNP	24918669	16470	0.93	0.97	ENSG00000138031.10	ADCY3	6.6E-41	0.71	Whole Blood
								ENSG00000138092.6	CENPO	5.1E-24	0.52	Whole Blood
								ENSG00000138031.10	ADCY3	0.000000000000002	-0.23	Nerve - Tibial
								ENSG00000138031.10	ADCY3	0.000000000000021	0.29	Artery - Tibial
								ENSG00000138092.6	CENPO	0.00000000004	-0.21	Nerve - Tibial
								ENSG00000115137.7	RBJ	0.000000000041	0.3	Whole Blood
								ENSG00000224165.1	DNAJC27-AS1	0.00000000029	-0.28	Esophagus - Muscularis
								ENSG00000138031.10	ADCY3	0.000000001	0.19	Adipose - Subcutaneous
								ENSG00000138092.6	CENPO	0.00000001	0.22	Artery - Tibial
								ENSG00000138031.10	ADCY3	0.000000028	-0.16	Skin - Sun Exposed (Lower leg)
								ENSG00000138031.10	ADCY3	0.00000005	-0.41	Cells - EBV-transformed lymphocytes
								ENSG00000138092.6	CENPO	0.000000094	0.2	Adipose - Subcutaneous
								ENSG00000138092.6	CENPO	0.0000001	0.23	Lung
								ENSG00000224165.1	DNAJC27-AS1	0.0000003	-0.34	Brain - Cerebellum
								ENSG00000224165.1	DNAJC27-AS1	0.00000069	-0.34	Pituitary
								ENSG00000138031.10	ADCY3	0.000001	-0.15	Skin - Not Sun Exposed (Suprapubic)
								ENSG00000138092.6	CENPO	0.0000011	0.23	Adipose - Visceral (Omentum)
								ENSG00000138031.10	ADCY3	0.0000014	0.18	Adipose - Visceral (Omentum)
								ENSG00000224165.1	DNAJC27-AS1	0.000003	-0.16	Nerve - Tibial
								ENSG00000138031.10	ADCY3	0.000004	0.21	Lung
								ENSG00000138031.10	ADCY3	0.0000055	0.21	Colon - Transverse
								ENSG00000084710.9	EFR3B	0.000033	-0.21	Heart - Atrial Appendage
2	rs713586	24935139	rs6746013dbSNP	24920780	14359	0.92	0.97	ENSG00000138031.10	ADCY3	4.7E-41	0.72	Whole Blood
								ENSG00000138092.6	CENPO	5.4E-24	0.52	Whole Blood
								ENSG00000138031.10	ADCY3	0.000000000000002	-0.23	Nerve - Tibial
								ENSG00000138031.10	ADCY3	0.000000000000027	0.29	Artery - Tibial
								ENSG00000115137.7	RBJ	0.000000000039	0.3	Whole Blood
								ENSG00000138092.6	CENPO	0.00000000004	-0.21	Nerve - Tibial
								ENSG00000224165.1	DNAJC27-AS1	0.00000000029	-0.28	Esophagus - Muscularis
								ENSG00000138031.10	ADCY3	0.000000001	0.19	Adipose - Subcutaneous
								ENSG00000138092.6	CENPO	0.0000000098	0.22	Artery - Tibial
								ENSG00000138031.10	ADCY3	0.000000029	-0.16	Skin - Sun Exposed (Lower leg)
								ENSG00000138031.10	ADCY3	0.00000005	-0.41	Cells - EBV-transformed lymphocytes
								ENSG00000138092.6	CENPO	0.000000091	0.24	Lung
								ENSG00000138092.6	CENPO	0.00000011	0.2	Adipose - Subcutaneous
								ENSG00000224165.1	DNAJC27-AS1	0.0000003	-0.34	Brain - Cerebellum
								ENSG00000224165.1	DNAJC27-AS1	0.00000069	-0.34	Pituitary
								ENSG00000138031.10	ADCY3	0.000001	-0.15	Skin - Not Sun Exposed (Suprapubic)
								ENSG00000138092.6	CENPO	0.0000011	0.23	Adipose - Visceral (Omentum)
								ENSG00000138031.10	ADCY3	0.0000014	0.18	Adipose - Visceral (Omentum)
								ENSG00000224165.1	DNAJC27-AS1	0.000003	-0.16	Nerve - Tibial
								ENSG00000138031.10	ADCY3	0.0000045	0.21	Lung
								ENSG00000138031.10	ADCY3	0.000017	0.2	Colon - Transverse
								ENSG00000084710.9	EFR3B	0.000033	-0.21	Heart - Atrial Appendage
2	rs713586	24935139	rs59086897dbSNP	24922304	12835	0.8	0.97	ENSG00000138031.10	ADCY3	4.1E-39	0.7	Whole Blood
								ENSG00000138092.6	CENPO	1.4E-23	0.51	Whole Blood
								ENSG00000138031.10	ADCY3	0.0000000000000066	-0.22	Nerve - Tibial
								ENSG00000138031.10	ADCY3	0.000000000000018	0.29	Artery - Tibial
								ENSG00000138092.6	CENPO	0.000000000077	-0.2	Nerve - Tibial
								ENSG00000224165.1	DNAJC27-AS1	0.00000000018	-0.28	Esophagus - Muscularis
								ENSG00000115137.7	RBJ	0.00000000022	0.28	Whole Blood
								ENSG00000138031.10	ADCY3	0.0000000015	0.19	Adipose - Subcutaneous
								ENSG00000138092.6	CENPO	0.000000018	0.22	Artery - Tibial
								ENSG00000138031.10	ADCY3	0.000000076	-0.16	Skin - Sun Exposed (Lower leg)
								ENSG00000138092.6	CENPO	0.00000013	0.23	Lung
								ENSG00000224165.1	DNAJC27-AS1	0.00000013	-0.35	Brain - Cerebellum
								ENSG00000138031.10	ADCY3	0.00000014	-0.38	Cells - EBV-transformed lymphocytes
								ENSG00000138092.6	CENPO	0.00000014	0.2	Adipose - Subcutaneous
								ENSG00000224165.1	DNAJC27-AS1	0.00000069	-0.34	Pituitary
								ENSG00000138031.10	ADCY3	0.00000099	-0.15	Skin - Not Sun Exposed (Suprapubic)
								ENSG00000138092.6	CENPO	0.0000016	0.23	Adipose - Visceral (Omentum)
								ENSG00000224165.1	DNAJC27-AS1	0.000003	-0.16	Nerve - Tibial
								ENSG00000138031.10	ADCY3	0.0000039	0.17	Adipose - Visceral (Omentum)
								ENSG00000138031.10	ADCY3	0.0000046	0.21	Lung
								ENSG00000138031.10	ADCY3	0.0000061	0.21	Colon - Transverse
2	rs713586	24935139	rs6749422dbSNP	24927142	7997	0.96	0.98	ENSG00000138031.10	ADCY3	4.0E-38	0.69	Whole Blood
								ENSG00000138092.6	CENPO	1.1E-22	0.5	Whole Blood
								ENSG00000138031.10	ADCY3	0.000000000000023	-0.22	Nerve - Tibial
								ENSG00000138031.10	ADCY3	0.000000000000041	0.28	Artery - Tibial
								ENSG00000115137.7	RBJ	0.00000000011	0.29	Whole Blood
								ENSG00000138092.6	CENPO	0.00000000019	-0.2	Nerve - Tibial
								ENSG00000138031.10	ADCY3	0.00000000025	0.2	Adipose - Subcutaneous
								ENSG00000224165.1	DNAJC27-AS1	0.0000000015	-0.27	Esophagus - Muscularis
								ENSG00000138092.6	CENPO	0.0000000081	0.22	Artery - Tibial
								ENSG00000138031.10	ADCY3	0.000000026	-0.42	Cells - EBV-transformed lymphocytes
								ENSG00000138092.6	CENPO	0.00000006	0.2	Adipose - Subcutaneous
								ENSG00000138092.6	CENPO	0.000000081	0.23	Lung
								ENSG00000138031.10	ADCY3	0.00000018	-0.15	Skin - Sun Exposed (Lower leg)
								ENSG00000224165.1	DNAJC27-AS1	0.00000043	-0.32	Brain - Cerebellum
								ENSG00000224165.1	DNAJC27-AS1	0.0000012	-0.33	Pituitary
								ENSG00000138092.6	CENPO	0.0000015	0.23	Adipose - Visceral (Omentum)
								ENSG00000138031.10	ADCY3	0.0000024	0.17	Adipose - Visceral (Omentum)
								ENSG00000138031.10	ADCY3	0.0000029	-0.14	Skin - Not Sun Exposed (Suprapubic)
								ENSG00000138031.10	ADCY3	0.0000035	0.21	Lung
								ENSG00000224165.1	DNAJC27-AS1	0.0000099	-0.15	Nerve - Tibial
								ENSG00000138031.10	ADCY3	0.000018	0.2	Colon - Transverse
								ENSG00000084710.9	EFR3B	0.00004	-0.21	Heart - Atrial Appendage
2	rs713586	24935139	rs6752378dbSNP	24927247	7892	0.96	0.98	ENSG00000138031.10	ADCY3	1.3E-38	0.7	Whole Blood
								ENSG00000138092.6	CENPO	8.7E-23	0.5	Whole Blood
								ENSG00000138031.10	ADCY3	0.0000000000000023	-0.23	Nerve - Tibial
								ENSG00000138031.10	ADCY3	0.000000000000077	0.28	Artery - Tibial
								ENSG00000138092.6	CENPO	0.000000000034	-0.21	Nerve - Tibial
								ENSG00000115137.7	RBJ	0.00000000016	0.29	Whole Blood
								ENSG00000138031.10	ADCY3	0.00000000084	0.19	Adipose - Subcutaneous
								ENSG00000224165.1	DNAJC27-AS1	0.0000000028	-0.26	Esophagus - Muscularis
								ENSG00000138031.10	ADCY3	0.000000026	-0.42	Cells - EBV-transformed lymphocytes
								ENSG00000138092.6	CENPO	0.00000003	0.22	Artery - Tibial
								ENSG00000138031.10	ADCY3	0.000000034	-0.16	Skin - Sun Exposed (Lower leg)
								ENSG00000138092.6	CENPO	0.00000012	0.23	Lung
								ENSG00000224165.1	DNAJC27-AS1	0.00000013	-0.35	Brain - Cerebellum
								ENSG00000138092.6	CENPO	0.00000013	0.2	Adipose - Subcutaneous
								ENSG00000224165.1	DNAJC27-AS1	0.00000069	-0.34	Pituitary
								ENSG00000138092.6	CENPO	0.00000078	0.23	Adipose - Visceral (Omentum)
								ENSG00000138031.10	ADCY3	0.0000011	-0.15	Skin - Not Sun Exposed (Suprapubic)
								ENSG00000138031.10	ADCY3	0.0000022	0.18	Adipose - Visceral (Omentum)
								ENSG00000138031.10	ADCY3	0.0000032	0.21	Lung
								ENSG00000224165.1	DNAJC27-AS1	0.00001	-0.15	Nerve - Tibial
								ENSG00000138031.10	ADCY3	0.000023	0.2	Colon - Transverse
								ENSG00000084710.9	EFR3B	0.000033	-0.21	Heart - Atrial Appendage
2	rs713586	24935139	rs10182181dbSNP	24927427	7712	0.96	0.98	ENSG00000138031.10	ADCY3	1.3E-38	0.7	Whole Blood
								ENSG00000138092.6	CENPO	8.7E-23	0.5	Whole Blood
								ENSG00000138031.10	ADCY3	0.0000000000000016	-0.23	Nerve - Tibial
								ENSG00000138031.10	ADCY3	0.00000000000011	0.28	Artery - Tibial
								ENSG00000138092.6	CENPO	0.000000000035	-0.21	Nerve - Tibial
								ENSG00000115137.7	RBJ	0.00000000016	0.29	Whole Blood
								ENSG00000138031.10	ADCY3	0.0000000017	0.19	Adipose - Subcutaneous
								ENSG00000224165.1	DNAJC27-AS1	0.0000000018	-0.27	Esophagus - Muscularis
								ENSG00000138031.10	ADCY3	0.000000026	-0.42	Cells - EBV-transformed lymphocytes
								ENSG00000138031.10	ADCY3	0.00000003	-0.16	Skin - Sun Exposed (Lower leg)
								ENSG00000138092.6	CENPO	0.000000031	0.22	Artery - Tibial
								ENSG00000224165.1	DNAJC27-AS1	0.00000013	-0.35	Brain - Cerebellum
								ENSG00000138092.6	CENPO	0.0000002	0.19	Adipose - Subcutaneous
								ENSG00000138092.6	CENPO	0.0000002	0.23	Lung
								ENSG00000224165.1	DNAJC27-AS1	0.00000069	-0.34	Pituitary
								ENSG00000138031.10	ADCY3	0.0000011	-0.15	Skin - Not Sun Exposed (Suprapubic)
								ENSG00000138092.6	CENPO	0.0000012	0.23	Adipose - Visceral (Omentum)
								ENSG00000138031.10	ADCY3	0.0000041	0.17	Adipose - Visceral (Omentum)
								ENSG00000138031.10	ADCY3	0.0000041	0.21	Lung
								ENSG00000224165.1	DNAJC27-AS1	0.000014	-0.15	Nerve - Tibial
								ENSG00000138031.10	ADCY3	0.000023	0.2	Colon - Transverse
								ENSG00000084710.9	EFR3B	0.000034	-0.21	Heart - Atrial Appendage
2	rs713586	24935139	rs10182458dbSNP	24927772	7367	0.95	0.98	ENSG00000138031.10	ADCY3	2.2E-39	0.7	Whole Blood
								ENSG00000138092.6	CENPO	5.6E-22	0.49	Whole Blood
								ENSG00000138031.10	ADCY3	0.00000000000000025	0.3	Artery - Tibial
								ENSG00000138031.10	ADCY3	0.00000000000005	-0.21	Nerve - Tibial
								ENSG00000115137.7	RBJ	0.00000000012	0.29	Whole Blood
								ENSG00000138092.6	CENPO	0.00000000015	0.25	Artery - Tibial
								ENSG00000138031.10	ADCY3	0.000000001	0.19	Adipose - Subcutaneous
								ENSG00000224165.1	DNAJC27-AS1	0.0000000016	-0.27	Esophagus - Muscularis
								ENSG00000138092.6	CENPO	0.0000000022	-0.18	Nerve - Tibial
								ENSG00000224165.1	DNAJC27-AS1	0.0000000084	-0.37	Brain - Cerebellum
								ENSG00000138031.10	ADCY3	0.000000014	-0.43	Cells - EBV-transformed lymphocytes
								ENSG00000138092.6	CENPO	0.000000033	0.2	Adipose - Subcutaneous
								ENSG00000138092.6	CENPO	0.000000063	0.23	Lung
								ENSG00000138031.10	ADCY3	0.000000099	-0.16	Skin - Sun Exposed (Lower leg)
								ENSG00000138031.10	ADCY3	0.00000027	0.19	Adipose - Visceral (Omentum)
								ENSG00000138092.6	CENPO	0.00000044	0.23	Adipose - Visceral (Omentum)
								ENSG00000224165.1	DNAJC27-AS1	0.00000088	-0.34	Pituitary
								ENSG00000138031.10	ADCY3	0.0000043	0.2	Lung
								ENSG00000138031.10	ADCY3	0.000013	-0.13	Skin - Not Sun Exposed (Suprapubic)
								ENSG00000224165.1	DNAJC27-AS1	0.000017	-0.15	Nerve - Tibial
								ENSG00000224165.1	DNAJC27-AS1	0.000018	-0.33	Brain - Cerebellar Hemisphere
								ENSG00000138031.10	ADCY3	0.000029	0.19	Colon - Transverse
								ENSG00000224165.1	DNAJC27-AS1	0.000089	-0.16	Artery - Tibial
2	rs713586	24935139	rs10185143dbSNP	24927889	7250	0.95	0.98	ENSG00000138031.10	ADCY3	1.4E-39	0.7	Whole Blood
								ENSG00000138092.6	CENPO	1.1E-21	0.49	Whole Blood
								ENSG00000138031.10	ADCY3	0.0000000000000004	0.3	Artery - Tibial
								ENSG00000138031.10	ADCY3	0.000000000000093	-0.21	Nerve - Tibial
								ENSG00000115137.7	RBJ	0.000000000072	0.29	Whole Blood
								ENSG00000138092.6	CENPO	0.00000000021	0.24	Artery - Tibial
								ENSG00000138031.10	ADCY3	0.0000000013	0.18	Adipose - Subcutaneous
								ENSG00000224165.1	DNAJC27-AS1	0.0000000014	-0.27	Esophagus - Muscularis
								ENSG00000138092.6	CENPO	0.0000000053	-0.18	Nerve - Tibial
								ENSG00000224165.1	DNAJC27-AS1	0.0000000081	-0.37	Brain - Cerebellum
								ENSG00000138031.10	ADCY3	0.00000002	-0.42	Cells - EBV-transformed lymphocytes
								ENSG00000138092.6	CENPO	0.000000082	0.19	Adipose - Subcutaneous
								ENSG00000138031.10	ADCY3	0.0000002	-0.15	Skin - Sun Exposed (Lower leg)
								ENSG00000138031.10	ADCY3	0.00000027	0.19	Adipose - Visceral (Omentum)
								ENSG00000138092.6	CENPO	0.00000036	0.22	Lung
								ENSG00000224165.1	DNAJC27-AS1	0.0000004	-0.34	Pituitary
								ENSG00000138092.6	CENPO	0.00000089	0.23	Adipose - Visceral (Omentum)
								ENSG00000138031.10	ADCY3	0.0000023	-0.14	Skin - Not Sun Exposed (Suprapubic)
								ENSG00000138031.10	ADCY3	0.000008	0.2	Lung
								ENSG00000224165.1	DNAJC27-AS1	0.000014	-0.33	Brain - Cerebellar Hemisphere
								ENSG00000224165.1	DNAJC27-AS1	0.000017	-0.15	Nerve - Tibial
								ENSG00000138031.10	ADCY3	0.000026	0.19	Colon - Transverse
								ENSG00000224165.1	DNAJC27-AS1	0.000032	-0.17	Artery - Tibial
								ENSG00000084676.11	NCOA1	0.000076	0.16	Skin - Not Sun Exposed (Suprapubic)
2	rs713586	24935139	rs2384054dbSNP	24933904	1235	0.99	1	ENSG00000138031.10	ADCY3	2.9E-38	0.71	Whole Blood
								ENSG00000138092.6	CENPO	5.3E-22	0.51	Whole Blood
								ENSG00000138031.10	ADCY3	0.0000000000000063	-0.23	Nerve - Tibial
								ENSG00000138031.10	ADCY3	0.00000000000031	0.28	Artery - Tibial
								ENSG00000138092.6	CENPO	0.00000000012	-0.2	Nerve - Tibial
								ENSG00000115137.7	RBJ	0.0000000003	0.29	Whole Blood
								ENSG00000224165.1	DNAJC27-AS1	0.0000000014	-0.27	Esophagus - Muscularis
								ENSG00000224165.1	DNAJC27-AS1	0.0000000042	-0.39	Brain - Cerebellum
								ENSG00000138092.6	CENPO	0.0000000091	0.23	Artery - Tibial
								ENSG00000138031.10	ADCY3	0.000000014	0.18	Adipose - Subcutaneous
								ENSG00000138031.10	ADCY3	0.00000015	-0.41	Cells - EBV-transformed lymphocytes
								ENSG00000138092.6	CENPO	0.00000024	0.23	Lung
								ENSG00000138031.10	ADCY3	0.0000006	0.18	Adipose - Visceral (Omentum)
								ENSG00000138031.10	ADCY3	0.00000079	-0.15	Skin - Sun Exposed (Lower leg)
								ENSG00000138092.6	CENPO	0.0000011	0.18	Adipose - Subcutaneous
								ENSG00000138092.6	CENPO	0.0000015	0.23	Adipose - Visceral (Omentum)
								ENSG00000224165.1	DNAJC27-AS1	0.0000026	-0.33	Pituitary
								ENSG00000138031.10	ADCY3	0.000004	-0.14	Skin - Not Sun Exposed (Suprapubic)
								ENSG00000224165.1	DNAJC27-AS1	0.000016	-0.15	Nerve - Tibial
								ENSG00000138031.10	ADCY3	0.000031	0.19	Lung
								ENSG00000084710.9	EFR3B	0.000031	-0.21	Heart - Atrial Appendage
								ENSG00000115138.6	POMC	0.000038	-0.34	Heart - Atrial Appendage
2	rs713586	24935139	rs713587dbSNP	24935412	-273	0.99	1	ENSG00000138031.10	ADCY3	7.8E-38	0.71	Whole Blood
								ENSG00000138092.6	CENPO	4.6E-22	0.51	Whole Blood
								ENSG00000138031.10	ADCY3	0.0000000000000039	-0.23	Nerve - Tibial
								ENSG00000138031.10	ADCY3	0.00000000000037	0.28	Artery - Tibial
								ENSG00000138092.6	CENPO	0.00000000019	-0.2	Nerve - Tibial
								ENSG00000115137.7	RBJ	0.00000000034	0.29	Whole Blood
								ENSG00000224165.1	DNAJC27-AS1	0.0000000013	-0.27	Esophagus - Muscularis
								ENSG00000224165.1	DNAJC27-AS1	0.0000000042	-0.39	Brain - Cerebellum
								ENSG00000138092.6	CENPO	0.000000011	0.23	Artery - Tibial
								ENSG00000138031.10	ADCY3	0.000000019	0.18	Adipose - Subcutaneous
								ENSG00000138031.10	ADCY3	0.00000006	-0.41	Cells - EBV-transformed lymphocytes
								ENSG00000138092.6	CENPO	0.00000008	0.24	Lung
								ENSG00000138031.10	ADCY3	0.0000006	0.18	Adipose - Visceral (Omentum)
								ENSG00000138031.10	ADCY3	0.00000064	-0.15	Skin - Sun Exposed (Lower leg)
								ENSG00000138092.6	CENPO	0.0000015	0.23	Adipose - Visceral (Omentum)
								ENSG00000138092.6	CENPO	0.0000015	0.18	Adipose - Subcutaneous
								ENSG00000224165.1	DNAJC27-AS1	0.0000026	-0.33	Pituitary
								ENSG00000138031.10	ADCY3	0.0000044	-0.14	Skin - Not Sun Exposed (Suprapubic)
								ENSG00000224165.1	DNAJC27-AS1	0.0000093	-0.15	Nerve - Tibial
								ENSG00000138031.10	ADCY3	0.000025	0.19	Lung
								ENSG00000084710.9	EFR3B	0.000048	-0.21	Heart - Atrial Appendage
2	rs713586	24935139	rs6728219dbSNP	24936303	-1164	0.89	0.99	ENSG00000138031.10	ADCY3	7.9E-33	0.68	Whole Blood
								ENSG00000138092.6	CENPO	0.0000000000000000054	0.47	Whole Blood
								ENSG00000138031.10	ADCY3	0.000000000000097	-0.22	Nerve - Tibial
								ENSG00000138031.10	ADCY3	0.0000000000012	0.28	Artery - Tibial
								ENSG00000138092.6	CENPO	0.00000000045	-0.2	Nerve - Tibial
								ENSG00000224165.1	DNAJC27-AS1	0.0000000021	-0.39	Brain - Cerebellum
								ENSG00000115137.7	RBJ	0.0000000043	0.28	Whole Blood
								ENSG00000224165.1	DNAJC27-AS1	0.000000059	-0.24	Esophagus - Muscularis
								ENSG00000138031.10	ADCY3	0.000000076	-0.42	Cells - EBV-transformed lymphocytes
								ENSG00000138092.6	CENPO	0.00000008	0.22	Artery - Tibial
								ENSG00000138031.10	ADCY3	0.00000033	0.16	Adipose - Subcutaneous
								ENSG00000138092.6	CENPO	0.00000046	0.23	Lung
								ENSG00000138031.10	ADCY3	0.000001	-0.15	Skin - Sun Exposed (Lower leg)
								ENSG00000138031.10	ADCY3	0.0000042	0.17	Adipose - Visceral (Omentum)
								ENSG00000138092.6	CENPO	0.0000059	0.17	Adipose - Subcutaneous
								ENSG00000224165.1	DNAJC27-AS1	0.0000075	-0.32	Pituitary
								ENSG00000138031.10	ADCY3	0.000012	-0.13	Skin - Not Sun Exposed (Suprapubic)
								ENSG00000138092.6	CENPO	0.000023	0.2	Adipose - Visceral (Omentum)
								ENSG00000224165.1	DNAJC27-AS1	0.000023	-0.33	Brain - Cerebellar Hemisphere
								ENSG00000224165.1	DNAJC27-AS1	0.000029	-0.15	Nerve - Tibial
								ENSG00000138031.10	ADCY3	0.000035	0.19	Lung
								ENSG00000084710.9	EFR3B	0.000039	-0.21	Heart - Atrial Appendage
2	rs713586	24935139	rs6738433dbSNP	24936632	-1493	0.89	0.99	ENSG00000138031.10	ADCY3	4.0E-33	0.68	Whole Blood
								ENSG00000138092.6	CENPO	0.0000000000000000027	0.47	Whole Blood
								ENSG00000138031.10	ADCY3	0.000000000000026	-0.22	Nerve - Tibial
								ENSG00000138031.10	ADCY3	0.00000000000071	0.28	Artery - Tibial
								ENSG00000138092.6	CENPO	0.00000000021	-0.2	Nerve - Tibial
								ENSG00000224165.1	DNAJC27-AS1	0.0000000014	-0.4	Brain - Cerebellum
								ENSG00000115137.7	RBJ	0.0000000044	0.27	Whole Blood
								ENSG00000138092.6	CENPO	0.000000019	0.23	Artery - Tibial
								ENSG00000224165.1	DNAJC27-AS1	0.000000027	-0.25	Esophagus - Muscularis
								ENSG00000138031.10	ADCY3	0.000000078	-0.42	Cells - EBV-transformed lymphocytes
								ENSG00000138031.10	ADCY3	0.00000028	0.16	Adipose - Subcutaneous
								ENSG00000138092.6	CENPO	0.00000074	0.22	Lung
								ENSG00000138031.10	ADCY3	0.00000086	-0.15	Skin - Sun Exposed (Lower leg)
								ENSG00000138031.10	ADCY3	0.0000043	0.17	Adipose - Visceral (Omentum)
								ENSG00000138092.6	CENPO	0.0000058	0.17	Adipose - Subcutaneous
								ENSG00000224165.1	DNAJC27-AS1	0.0000075	-0.32	Pituitary
								ENSG00000138031.10	ADCY3	0.000008	-0.14	Skin - Not Sun Exposed (Suprapubic)
								ENSG00000138092.6	CENPO	0.000018	0.2	Adipose - Visceral (Omentum)
								ENSG00000224165.1	DNAJC27-AS1	0.000018	-0.15	Nerve - Tibial
								ENSG00000224165.1	DNAJC27-AS1	0.000025	-0.33	Brain - Cerebellar Hemisphere
								ENSG00000084710.9	EFR3B	0.000035	-0.21	Heart - Atrial Appendage
								ENSG00000138031.10	ADCY3	0.00004	0.19	Lung
2	rs713586	24935139	rs10865320dbSNP	24936911	-1772	0.9	0.99	ENSG00000138031.10	ADCY3	4.0E-33	0.68	Whole Blood
								ENSG00000138092.6	CENPO	0.0000000000000000027	0.47	Whole Blood
								ENSG00000138031.10	ADCY3	0.000000000000097	-0.22	Nerve - Tibial
								ENSG00000138031.10	ADCY3	0.00000000000049	0.28	Artery - Tibial
								ENSG00000138092.6	CENPO	0.00000000045	-0.2	Nerve - Tibial
								ENSG00000224165.1	DNAJC27-AS1	0.0000000021	-0.39	Brain - Cerebellum
								ENSG00000115137.7	RBJ	0.0000000044	0.27	Whole Blood
								ENSG00000224165.1	DNAJC27-AS1	0.00000003	-0.25	Esophagus - Muscularis
								ENSG00000138092.6	CENPO	0.00000003	0.22	Artery - Tibial
								ENSG00000138031.10	ADCY3	0.000000078	-0.42	Cells - EBV-transformed lymphocytes
								ENSG00000138031.10	ADCY3	0.00000034	0.16	Adipose - Subcutaneous
								ENSG00000138031.10	ADCY3	0.00000068	-0.15	Skin - Sun Exposed (Lower leg)
								ENSG00000138092.6	CENPO	0.00000074	0.22	Lung
								ENSG00000138031.10	ADCY3	0.0000034	0.17	Adipose - Visceral (Omentum)
								ENSG00000138092.6	CENPO	0.0000061	0.17	Adipose - Subcutaneous
								ENSG00000224165.1	DNAJC27-AS1	0.0000075	-0.32	Pituitary
								ENSG00000138031.10	ADCY3	0.000012	-0.13	Skin - Not Sun Exposed (Suprapubic)
								ENSG00000138092.6	CENPO	0.000015	0.2	Adipose - Visceral (Omentum)
								ENSG00000224165.1	DNAJC27-AS1	0.000023	-0.33	Brain - Cerebellar Hemisphere
								ENSG00000224165.1	DNAJC27-AS1	0.000029	-0.15	Nerve - Tibial
								ENSG00000084710.9	EFR3B	0.000035	-0.21	Heart - Atrial Appendage
								ENSG00000138031.10	ADCY3	0.00004	0.19	Lung
2	rs713586	24935139	rs10865321dbSNP	24936986	-1847	0.83	1	ENSG00000138031.10	ADCY3	4.0E-33	0.68	Whole Blood
								ENSG00000138092.6	CENPO	0.0000000000000000027	0.47	Whole Blood
								ENSG00000138031.10	ADCY3	0.00000000000026	-0.21	Nerve - Tibial
								ENSG00000138031.10	ADCY3	0.00000000000049	0.28	Artery - Tibial
								ENSG00000224165.1	DNAJC27-AS1	0.0000000012	-0.39	Brain - Cerebellum
								ENSG00000138092.6	CENPO	0.0000000026	-0.19	Nerve - Tibial
								ENSG00000115137.7	RBJ	0.0000000044	0.27	Whole Blood
								ENSG00000138092.6	CENPO	0.00000003	0.22	Artery - Tibial
								ENSG00000224165.1	DNAJC27-AS1	0.000000039	-0.25	Esophagus - Muscularis
								ENSG00000138031.10	ADCY3	0.000000078	-0.42	Cells - EBV-transformed lymphocytes
								ENSG00000138031.10	ADCY3	0.00000031	0.16	Adipose - Subcutaneous
								ENSG00000138092.6	CENPO	0.00000074	0.22	Lung
								ENSG00000138031.10	ADCY3	0.0000012	-0.15	Skin - Sun Exposed (Lower leg)
								ENSG00000138031.10	ADCY3	0.0000034	0.17	Adipose - Visceral (Omentum)
								ENSG00000138092.6	CENPO	0.0000041	0.17	Adipose - Subcutaneous
								ENSG00000224165.1	DNAJC27-AS1	0.0000047	-0.32	Pituitary
								ENSG00000138092.6	CENPO	0.000015	0.2	Adipose - Visceral (Omentum)
								ENSG00000138031.10	ADCY3	0.000024	-0.13	Skin - Not Sun Exposed (Suprapubic)
								ENSG00000224165.1	DNAJC27-AS1	0.000026	-0.32	Brain - Cerebellar Hemisphere
								ENSG00000084710.9	EFR3B	0.000032	-0.21	Heart - Atrial Appendage
								ENSG00000138031.10	ADCY3	0.00004	0.19	Lung
								ENSG00000224165.1	DNAJC27-AS1	0.000056	-0.14	Nerve - Tibial
2	rs713586	24935139	rs10865322dbSNP	24936989	-1850	0.81	1	ENSG00000138031.10	ADCY3	4.0E-33	0.68	Whole Blood
								ENSG00000138092.6	CENPO	0.0000000000000000027	0.47	Whole Blood
								ENSG00000138031.10	ADCY3	0.00000000000026	-0.21	Nerve - Tibial
								ENSG00000138031.10	ADCY3	0.00000000000049	0.28	Artery - Tibial
								ENSG00000224165.1	DNAJC27-AS1	0.0000000012	-0.39	Brain - Cerebellum
								ENSG00000138092.6	CENPO	0.0000000026	-0.19	Nerve - Tibial
								ENSG00000115137.7	RBJ	0.0000000044	0.27	Whole Blood
								ENSG00000138092.6	CENPO	0.00000003	0.22	Artery - Tibial
								ENSG00000224165.1	DNAJC27-AS1	0.000000039	-0.25	Esophagus - Muscularis
								ENSG00000138031.10	ADCY3	0.000000078	-0.42	Cells - EBV-transformed lymphocytes
								ENSG00000138031.10	ADCY3	0.00000031	0.16	Adipose - Subcutaneous
								ENSG00000138092.6	CENPO	0.00000074	0.22	Lung
								ENSG00000138031.10	ADCY3	0.0000012	-0.15	Skin - Sun Exposed (Lower leg)
								ENSG00000138031.10	ADCY3	0.0000034	0.17	Adipose - Visceral (Omentum)
								ENSG00000138092.6	CENPO	0.0000041	0.17	Adipose - Subcutaneous
								ENSG00000224165.1	DNAJC27-AS1	0.0000047	-0.32	Pituitary
								ENSG00000138092.6	CENPO	0.000015	0.2	Adipose - Visceral (Omentum)
								ENSG00000138031.10	ADCY3	0.000024	-0.13	Skin - Not Sun Exposed (Suprapubic)
								ENSG00000224165.1	DNAJC27-AS1	0.000026	-0.32	Brain - Cerebellar Hemisphere
								ENSG00000084710.9	EFR3B	0.000032	-0.21	Heart - Atrial Appendage
								ENSG00000138031.10	ADCY3	0.00004	0.19	Lung
								ENSG00000224165.1	DNAJC27-AS1	0.000056	-0.14	Nerve - Tibial
2	rs713586	24935139	rs4343432dbSNP	24938367	-3228	0.88	0.99	ENSG00000138031.10	ADCY3	3.8E-33	0.68	Whole Blood
								ENSG00000138092.6	CENPO	0.0000000000000000027	0.47	Whole Blood
								ENSG00000138031.10	ADCY3	0.000000000000097	-0.22	Nerve - Tibial
								ENSG00000138031.10	ADCY3	0.00000000000051	0.28	Artery - Tibial
								ENSG00000138092.6	CENPO	0.00000000043	-0.2	Nerve - Tibial
								ENSG00000224165.1	DNAJC27-AS1	0.0000000021	-0.39	Brain - Cerebellum
								ENSG00000115137.7	RBJ	0.0000000043	0.27	Whole Blood
								ENSG00000224165.1	DNAJC27-AS1	0.00000003	-0.25	Esophagus - Muscularis
								ENSG00000138092.6	CENPO	0.000000035	0.22	Artery - Tibial
								ENSG00000138031.10	ADCY3	0.000000078	-0.42	Cells - EBV-transformed lymphocytes
								ENSG00000138031.10	ADCY3	0.00000033	0.16	Adipose - Subcutaneous
								ENSG00000138031.10	ADCY3	0.00000069	-0.15	Skin - Sun Exposed (Lower leg)
								ENSG00000138092.6	CENPO	0.00000073	0.22	Lung
								ENSG00000138031.10	ADCY3	0.0000034	0.17	Adipose - Visceral (Omentum)
								ENSG00000138092.6	CENPO	0.0000059	0.17	Adipose - Subcutaneous
								ENSG00000224165.1	DNAJC27-AS1	0.0000075	-0.32	Pituitary
								ENSG00000138031.10	ADCY3	0.000013	-0.13	Skin - Not Sun Exposed (Suprapubic)
								ENSG00000138092.6	CENPO	0.000015	0.2	Adipose - Visceral (Omentum)
								ENSG00000224165.1	DNAJC27-AS1	0.000023	-0.33	Brain - Cerebellar Hemisphere
								ENSG00000224165.1	DNAJC27-AS1	0.00003	-0.15	Nerve - Tibial
								ENSG00000084710.9	EFR3B	0.000035	-0.21	Heart - Atrial Appendage
								ENSG00000138031.10	ADCY3	0.00004	0.19	Lung
2	rs713586	24935139	rs4459693dbSNP	24938396	-3257	0.86	0.99	ENSG00000138031.10	ADCY3	3.8E-33	0.68	Whole Blood
								ENSG00000138092.6	CENPO	0.0000000000000000026	0.47	Whole Blood
								ENSG00000138031.10	ADCY3	0.0000000000001	-0.22	Nerve - Tibial
								ENSG00000138031.10	ADCY3	0.00000000000054	0.28	Artery - Tibial
								ENSG00000138092.6	CENPO	0.00000000047	-0.2	Nerve - Tibial
								ENSG00000224165.1	DNAJC27-AS1	0.0000000021	-0.39	Brain - Cerebellum
								ENSG00000115137.7	RBJ	0.0000000043	0.27	Whole Blood
								ENSG00000224165.1	DNAJC27-AS1	0.000000034	-0.25	Esophagus - Muscularis
								ENSG00000138092.6	CENPO	0.000000034	0.22	Artery - Tibial
								ENSG00000138031.10	ADCY3	0.000000071	-0.42	Cells - EBV-transformed lymphocytes
								ENSG00000138031.10	ADCY3	0.00000035	0.16	Adipose - Subcutaneous
								ENSG00000138031.10	ADCY3	0.00000073	-0.15	Skin - Sun Exposed (Lower leg)
								ENSG00000138092.6	CENPO	0.00000074	0.22	Lung
								ENSG00000138031.10	ADCY3	0.0000036	0.17	Adipose - Visceral (Omentum)
								ENSG00000138092.6	CENPO	0.0000062	0.17	Adipose - Subcutaneous
								ENSG00000224165.1	DNAJC27-AS1	0.0000073	-0.32	Pituitary
								ENSG00000138031.10	ADCY3	0.000013	-0.13	Skin - Not Sun Exposed (Suprapubic)
								ENSG00000138092.6	CENPO	0.000016	0.2	Adipose - Visceral (Omentum)
								ENSG00000224165.1	DNAJC27-AS1	0.000023	-0.33	Brain - Cerebellar Hemisphere
								ENSG00000224165.1	DNAJC27-AS1	0.00003	-0.14	Nerve - Tibial
								ENSG00000084710.9	EFR3B	0.000035	-0.21	Heart - Atrial Appendage
								ENSG00000138031.10	ADCY3	0.00004	0.19	Lung
2	rs713586	24935139	rs4430895dbSNP	24938517	-3378	0.86	0.99	ENSG00000138031.10	ADCY3	5.9E-33	0.68	Whole Blood
								ENSG00000138092.6	CENPO	7.8E-19	0.48	Whole Blood
								ENSG00000138031.10	ADCY3	0.00000000000012	-0.22	Nerve - Tibial
								ENSG00000138031.10	ADCY3	0.00000000000044	0.28	Artery - Tibial
								ENSG00000138092.6	CENPO	0.00000000072	-0.19	Nerve - Tibial
								ENSG00000224165.1	DNAJC27-AS1	0.0000000024	-0.39	Brain - Cerebellum
								ENSG00000115137.7	RBJ	0.0000000052	0.27	Whole Blood
								ENSG00000224165.1	DNAJC27-AS1	0.0000000092	-0.26	Esophagus - Muscularis
								ENSG00000138031.10	ADCY3	0.000000017	-0.44	Cells - EBV-transformed lymphocytes
								ENSG00000138092.6	CENPO	0.00000005	0.22	Artery - Tibial
								ENSG00000138031.10	ADCY3	0.00000037	-0.15	Skin - Sun Exposed (Lower leg)
								ENSG00000138031.10	ADCY3	0.0000011	0.15	Adipose - Subcutaneous
								ENSG00000138092.6	CENPO	0.0000016	0.22	Lung
								ENSG00000138031.10	ADCY3	0.0000035	0.17	Adipose - Visceral (Omentum)
								ENSG00000138092.6	CENPO	0.0000082	0.17	Adipose - Subcutaneous
								ENSG00000224165.1	DNAJC27-AS1	0.000015	-0.31	Pituitary
								ENSG00000224165.1	DNAJC27-AS1	0.000018	-0.33	Brain - Cerebellar Hemisphere
								ENSG00000138092.6	CENPO	0.000021	0.2	Adipose - Visceral (Omentum)
								ENSG00000084710.9	EFR3B	0.000026	-0.21	Heart - Atrial Appendage
								ENSG00000138031.10	ADCY3	0.000027	-0.13	Skin - Not Sun Exposed (Suprapubic)
								ENSG00000224165.1	DNAJC27-AS1	0.000076	-0.14	Nerve - Tibial
								ENSG00000138031.10	ADCY3	0.000086	0.18	Lung
2	rs713586	24935139	rs3731623dbSNP	24940914	-5775	0.8	0.91	ENSG00000138031.10	ADCY3	7.3E-30	0.66	Whole Blood
								ENSG00000138092.6	CENPO	0.000000000000000011	0.47	Whole Blood
								ENSG00000138031.10	ADCY3	0.00000000000002	-0.22	Nerve - Tibial
								ENSG00000138031.10	ADCY3	0.000000000006	0.27	Artery - Tibial
								ENSG00000138092.6	CENPO	0.0000000003	-0.2	Nerve - Tibial
								ENSG00000224165.1	DNAJC27-AS1	0.0000000029	-0.4	Brain - Cerebellum
								ENSG00000115137.7	RBJ	0.00000001	0.27	Whole Blood
								ENSG00000138092.6	CENPO	0.000000033	0.22	Artery - Tibial
								ENSG00000224165.1	DNAJC27-AS1	0.00000012	-0.24	Esophagus - Muscularis
								ENSG00000138031.10	ADCY3	0.00000016	0.17	Adipose - Subcutaneous
								ENSG00000138031.10	ADCY3	0.00000024	-0.4	Cells - EBV-transformed lymphocytes
								ENSG00000138031.10	ADCY3	0.00000068	-0.15	Skin - Sun Exposed (Lower leg)
								ENSG00000138092.6	CENPO	0.0000011	0.22	Lung
								ENSG00000138031.10	ADCY3	0.0000012	-0.15	Skin - Not Sun Exposed (Suprapubic)
								ENSG00000138092.6	CENPO	0.0000022	0.22	Adipose - Visceral (Omentum)
								ENSG00000138092.6	CENPO	0.0000023	0.18	Adipose - Subcutaneous
								ENSG00000224165.1	DNAJC27-AS1	0.0000028	-0.33	Pituitary
								ENSG00000224165.1	DNAJC27-AS1	0.000016	-0.15	Nerve - Tibial
								ENSG00000138031.10	ADCY3	0.000016	0.16	Adipose - Visceral (Omentum)
								ENSG00000224165.1	DNAJC27-AS1	0.000031	-0.33	Brain - Cerebellar Hemisphere
								ENSG00000084710.9	EFR3B	0.000035	0.28	Adrenal Gland
								ENSG00000084710.9	EFR3B	0.000047	-0.2	Heart - Atrial Appendage
2	rs713586	24935139	rs1172294dbSNP	24946331	-11192	0.81	0.9	ENSG00000138031.10	ADCY3	7.7E-29	0.65	Whole Blood
								ENSG00000138092.6	CENPO	0.000000000000000032	0.47	Whole Blood
								ENSG00000138031.10	ADCY3	0.000000000000032	-0.22	Nerve - Tibial
								ENSG00000138031.10	ADCY3	0.000000000017	0.26	Artery - Tibial
								ENSG00000138092.6	CENPO	0.00000000061	-0.2	Nerve - Tibial
								ENSG00000224165.1	DNAJC27-AS1	0.0000000029	-0.4	Brain - Cerebellum
								ENSG00000115137.7	RBJ	0.000000016	0.27	Whole Blood
								ENSG00000138092.6	CENPO	0.000000088	0.21	Artery - Tibial
								ENSG00000224165.1	DNAJC27-AS1	0.00000012	-0.24	Esophagus - Muscularis
								ENSG00000138031.10	ADCY3	0.00000013	-0.4	Cells - EBV-transformed lymphocytes
								ENSG00000138031.10	ADCY3	0.00000022	0.17	Adipose - Subcutaneous
								ENSG00000138031.10	ADCY3	0.00000067	-0.15	Skin - Sun Exposed (Lower leg)
								ENSG00000138031.10	ADCY3	0.0000011	-0.15	Skin - Not Sun Exposed (Suprapubic)
								ENSG00000138092.6	CENPO	0.0000013	0.22	Lung
								ENSG00000224165.1	DNAJC27-AS1	0.0000028	-0.33	Pituitary
								ENSG00000138092.6	CENPO	0.000003	0.22	Adipose - Visceral (Omentum)
								ENSG00000138092.6	CENPO	0.0000032	0.18	Adipose - Subcutaneous
								ENSG00000224165.1	DNAJC27-AS1	0.0000044	-0.16	Nerve - Tibial
								ENSG00000138031.10	ADCY3	0.000025	0.16	Adipose - Visceral (Omentum)
								ENSG00000224165.1	DNAJC27-AS1	0.000029	-0.33	Brain - Cerebellar Hemisphere
2	rs7579411*	48711217	rs4574159dbSNP	48711957	-740	0.86	-0.99	ENSG00000068781.16	STON1-GTF2A1L	0.000065	0.31	Thyroid
4	rs13111134	69489093	rs1569344dbSNP	69475674	13419	0.81	0.99	ENSG00000248886.2	UGT2A3P7	0.00000077	0.43	Heart - Atrial Appendage
								ENSG00000156096.8	UGT2B4	0.000022	0.31	Lung
4	rs13111134	69489093	rs1569342dbSNP	69475832	13261	0.86	0.99	ENSG00000248886.2	UGT2A3P7	0.00000077	0.43	Heart - Atrial Appendage
								ENSG00000156096.8	UGT2B4	0.0000055	0.32	Lung
4	rs13111134	69489093	rs13141436dbSNP	69476861	12232	0.87	1	ENSG00000248886.2	UGT2A3P7	0.00000077	0.43	Heart - Atrial Appendage
								ENSG00000156096.8	UGT2B4	0.0000055	0.32	Lung
4	rs13111134	69489093	rs1080755dbSNP	69478923	10170	0.87	1	ENSG00000248886.2	UGT2A3P7	0.00000062	0.43	Heart - Atrial Appendage
								ENSG00000156096.8	UGT2B4	0.0000057	0.32	Lung
4	rs13111134	69489093	rs28419590dbSNP	69480962	8131	0.87	1	ENSG00000248886.2	UGT2A3P7	0.0000006	0.43	Heart - Atrial Appendage
								ENSG00000156096.8	UGT2B4	0.0000041	0.33	Lung
4	rs13111134	69489093	rs1977017dbSNP	69481634	7459	0.87	1	ENSG00000248886.2	UGT2A3P7	0.00000072	0.43	Heart - Atrial Appendage
								ENSG00000156096.8	UGT2B4	0.0000055	0.32	Lung
4	rs13111134	69489093	rs13104260dbSNP	69482372	6721	0.87	1	ENSG00000248886.2	UGT2A3P7	0.0000015	0.41	Heart - Atrial Appendage
								ENSG00000156096.8	UGT2B4	0.0000077	0.32	Lung
4	rs13111134	69489093	rs4554145dbSNP	69485570	3523	0.87	1	ENSG00000248886.2	UGT2A3P7	0.00000077	0.43	Heart - Atrial Appendage
								ENSG00000156096.8	UGT2B4	0.0000055	0.32	Lung
4	rs13111134	69489093	rs13151870dbSNP	69490285	-1192	0.87	1	ENSG00000248886.2	UGT2A3P7	0.00000057	0.44	Heart - Atrial Appendage
								ENSG00000156096.8	UGT2B4	0.000011	0.31	Lung
4	rs13111134	69489093	rs41297373dbSNP	69491476	-2383	0.87	1	ENSG00000248886.2	UGT2A3P7	0.00000042	0.45	Heart - Atrial Appendage
								ENSG00000156096.8	UGT2B4	0.000011	0.32	Lung
4	rs13111134	69489093	rs41297371dbSNP	69491511	-2418	0.87	1	ENSG00000248886.2	UGT2A3P7	0.00000051	0.44	Heart - Atrial Appendage
								ENSG00000156096.8	UGT2B4	0.0000084	0.32	Lung
4	rs13111134	69489093	rs41297367dbSNP	69491851	-2758	0.86	0.99	ENSG00000248886.2	UGT2A3P7	0.000001	0.43	Heart - Atrial Appendage
								ENSG00000156096.8	UGT2B4	0.000012	0.31	Lung
4	rs13111134	69489093	rs13139888dbSNP	69492158	-3065	0.86	0.99	ENSG00000248886.2	UGT2A3P7	0.00000052	0.44	Heart - Atrial Appendage
								ENSG00000156096.8	UGT2B4	0.0000067	0.32	Lung
4	rs13111134	69489093	rs13116232dbSNP	69492807	-3714	0.87	1	ENSG00000248886.2	UGT2A3P7	0.0000003	0.45	Heart - Atrial Appendage
								ENSG00000156096.8	UGT2B4	0.000012	0.31	Lung
4	rs13111134	69489093	rs13145834dbSNP	69493350	-4257	0.87	1	ENSG00000248886.2	UGT2A3P7	0.00000032	0.45	Heart - Atrial Appendage
								ENSG00000156096.8	UGT2B4	0.0000056	0.32	Lung
4	rs13111134	69489093	rs10518061dbSNP	69493442	-4349	0.87	1	ENSG00000248886.2	UGT2A3P7	0.00000066	0.44	Heart - Atrial Appendage
								ENSG00000156096.8	UGT2B4	0.0000071	0.32	Lung
4	rs13111134	69489093	rs13104687dbSNP	69495034	-5941	0.82	0.97	ENSG00000248886.2	UGT2A3P7	0.00000079	0.43	Heart - Atrial Appendage
								ENSG00000156096.8	UGT2B4	0.00001	0.31	Lung
6	rs314280	104952962	rs11156429dbSNP	104916546	36416	0.97	0.99	ENSG00000187772.6	LIN28B	0.00000023	-0.39	Pituitary
								ENSG00000203809.5	LINC00577	0.0000025	0.57	Brain - Cortex
								ENSG00000203809.5	LINC00577	0.0000056	0.46	Brain - Putamen (basal ganglia)
6	rs314280	104952962	rs4515420dbSNP	104917551	35411	0.97	0.99	ENSG00000187772.6	LIN28B	0.000000076	-0.4	Pituitary
								ENSG00000203809.5	LINC00577	0.0000016	0.58	Brain - Cortex
								ENSG00000203809.5	LINC00577	0.0000022	0.48	Brain - Putamen (basal ganglia)
6	rs314280	104952962	rs1933802dbSNP	104918016	34946	0.97	0.99	ENSG00000187772.6	LIN28B	0.00000011	-0.39	Pituitary
								ENSG00000203809.5	LINC00577	0.0000016	0.58	Brain - Cortex
								ENSG00000203809.5	LINC00577	0.0000022	0.48	Brain - Putamen (basal ganglia)
								ENSG00000085382.7	HACE1	0.000042	0.14	Muscle - Skeletal
6	rs314280	104952962	rs2400074dbSNP	104918505	34457	0.97	0.99	ENSG00000187772.6	LIN28B	0.000000076	-0.4	Pituitary
								ENSG00000203809.5	LINC00577	0.0000016	0.58	Brain - Cortex
								ENSG00000203809.5	LINC00577	0.0000022	0.48	Brain - Putamen (basal ganglia)
6	rs314280	104952962	rs4946651dbSNP	104921635	31327	0.97	0.99	ENSG00000187772.6	LIN28B	0.000000076	-0.4	Pituitary
								ENSG00000203809.5	LINC00577	0.0000016	0.58	Brain - Cortex
								ENSG00000203809.5	LINC00577	0.0000022	0.48	Brain - Putamen (basal ganglia)
6	rs314280	104952962	rs13197753dbSNP	104924810	28152	0.99	1	ENSG00000187772.6	LIN28B	0.00000049	-0.38	Pituitary
								ENSG00000203809.5	LINC00577	0.0000022	0.48	Brain - Putamen (basal ganglia)
								ENSG00000203809.5	LINC00577	0.0000024	0.58	Brain - Cortex
								ENSG00000085382.7	HACE1	0.000036	0.16	Esophagus - Muscularis
6	rs314280	104952962	rs12213967dbSNP	104934258	18704	0.98	0.99	ENSG00000187772.6	LIN28B	0.000000076	-0.4	Pituitary
								ENSG00000203809.5	LINC00577	0.0000016	0.58	Brain - Cortex
								ENSG00000203809.5	LINC00577	0.0000022	0.48	Brain - Putamen (basal ganglia)
6	rs314280	104952962	rs12200251dbSNP	104934540	18422	0.98	0.99	ENSG00000187772.6	LIN28B	0.000000076	-0.4	Pituitary
								ENSG00000203809.5	LINC00577	0.0000016	0.58	Brain - Cortex
								ENSG00000203809.5	LINC00577	0.0000022	0.48	Brain - Putamen (basal ganglia)
6	rs314280	104952962	rs12207399dbSNP	104937737	15225	1	1	ENSG00000187772.6	LIN28B	0.000000076	-0.4	Pituitary
								ENSG00000203809.5	LINC00577	0.0000015	0.59	Brain - Cortex
								ENSG00000203809.5	LINC00577	0.000002	0.48	Brain - Putamen (basal ganglia)
6	rs314280	104952962	rs11754600dbSNP	104940843	12119	0.97	0.99	ENSG00000187772.6	LIN28B	0.00000013	-0.39	Pituitary
								ENSG00000203809.5	LINC00577	0.0000016	0.58	Brain - Cortex
								ENSG00000203809.5	LINC00577	0.0000039	0.47	Brain - Putamen (basal ganglia)
								ENSG00000085382.7	HACE1	0.000035	0.16	Esophagus - Muscularis
6	rs314280	104952962	rs1475120dbSNP	104942078	10884	1	1	ENSG00000187772.6	LIN28B	0.000000062	-0.4	Pituitary
								ENSG00000203809.5	LINC00577	0.0000016	0.58	Brain - Cortex
								ENSG00000203809.5	LINC00577	0.0000022	0.48	Brain - Putamen (basal ganglia)
								ENSG00000085382.7	HACE1	0.000034	0.16	Esophagus - Muscularis
								ENSG00000085382.7	HACE1	0.000035	0.15	Muscle - Skeletal
6	rs314280	104952962	rs314262dbSNP	104946746	6216	1	1	ENSG00000187772.6	LIN28B	0.000000021	-0.43	Pituitary
								ENSG00000203809.5	LINC00577	0.00000031	0.54	Brain - Putamen (basal ganglia)
								ENSG00000203809.5	LINC00577	0.0000018	0.58	Brain - Cortex
6	rs314280	104952962	rs370771dbSNP	104950211	2751	0.85	0.99	ENSG00000187772.6	LIN28B	0.00000042	-0.39	Pituitary
								ENSG00000203809.5	LINC00577	0.00000096	0.61	Brain - Cortex
								ENSG00000203809.5	LINC00577	0.0000011	0.5	Brain - Putamen (basal ganglia)
6	rs314280	104952962	rs413130dbSNP	104950212	2750	0.85	0.99	ENSG00000187772.6	LIN28B	0.000000076	-0.4	Pituitary
								ENSG00000203809.5	LINC00577	0.0000016	0.58	Brain - Cortex
								ENSG00000203809.5	LINC00577	0.0000022	0.48	Brain - Putamen (basal ganglia)
6	rs314280	104952962	rs314281dbSNP	104952730	232	1	1	ENSG00000187772.6	LIN28B	0.0000001	-0.39	Pituitary
								ENSG00000203809.5	LINC00577	0.0000016	0.58	Brain - Cortex
								ENSG00000203809.5	LINC00577	0.0000022	0.48	Brain - Putamen (basal ganglia)
								ENSG00000085382.7	HACE1	0.000035	0.16	Esophagus - Muscularis
								ENSG00000085382.7	HACE1	0.000055	0.14	Muscle - Skeletal
6	rs314280	104952962	rs314269dbSNP	104967823	-14861	0.81	0.95	ENSG00000187772.6	LIN28B	0.0000000013	-0.45	Pituitary
								ENSG00000203809.5	LINC00577	0.0000048	0.46	Brain - Putamen (basal ganglia)
6	rs314280	104952962	rs314266dbSNP	104973442	-20480	0.8	0.94	ENSG00000187772.6	LIN28B	0.00000000065	-0.45	Pituitary
								ENSG00000203809.5	LINC00577	0.00000045	0.49	Brain - Putamen (basal ganglia)
								ENSG00000085382.7	HACE1	0.000025	0.15	Muscle - Skeletal
6	rs314280	104952962	rs4946652dbSNP	104975954	-22992	0.8	0.94	ENSG00000187772.6	LIN28B	0.00000000072	-0.45	Pituitary
								ENSG00000203809.5	LINC00577	0.00000043	0.49	Brain - Putamen (basal ganglia)
								ENSG00000085382.7	HACE1	0.000017	0.16	Muscle - Skeletal
6	rs314280	104952962	rs1744206dbSNP	104976056	-23094	0.8	0.94	ENSG00000187772.6	LIN28B	0.0000000006	-0.46	Pituitary
								ENSG00000203809.5	LINC00577	0.00000045	0.49	Brain - Putamen (basal ganglia)
6	rs314280	104952962	rs314289dbSNP	104983059	-30097	0.8	0.94	ENSG00000187772.6	LIN28B	0.00000000069	-0.45	Pituitary
								ENSG00000203809.5	LINC00577	0.0000008	0.49	Brain - Putamen (basal ganglia)
11	rs10769908	8462542	rs10840040dbSNP	8419724	42818	0.8	0.97	ENSG00000130413.11	STK33	0.0000000000025	-0.59	Artery - Aorta
								ENSG00000130413.11	STK33	0.000018	-0.46	Artery - Coronary
								ENSG00000130413.11	STK33	0.000000000000049	-0.46	Artery - Tibial
								ENSG00000130413.11	STK33	0.0000000029	-0.28	Testis
								ENSG00000166436.11	TRIM66	0.000024	-0.29	Breast - Mammary Tissue
								ENSG00000166436.11	TRIM66	0.000033	-0.2	Skin - Sun Exposed (Lower leg)
								ENSG00000166436.11	TRIM66	0.000067	-0.18	Testis
11	rs10769908	8462542	rs10769905dbSNP	8420169	42373	0.8	0.97	ENSG00000130413.11	STK33	0.0000000000025	-0.59	Artery - Aorta
								ENSG00000130413.11	STK33	0.000018	-0.46	Artery - Coronary
								ENSG00000130413.11	STK33	0.000000000000052	-0.45	Artery - Tibial
								ENSG00000130413.11	STK33	0.0000000029	-0.28	Testis
								ENSG00000166436.11	TRIM66	0.000023	-0.29	Breast - Mammary Tissue
								ENSG00000166436.11	TRIM66	0.000033	-0.2	Skin - Sun Exposed (Lower leg)
								ENSG00000166436.11	TRIM66	0.000067	-0.18	Testis
11	rs10769908	8462542	rs10769906dbSNP	8420607	41935	0.8	-0.97	ENSG00000130413.11	STK33	0.0000085	0.2	Adipose - Visceral (Omentum)
								ENSG00000130413.11	STK33	0.000000000089	0.56	Artery - Aorta
								ENSG00000130413.11	STK33	0.0000034	0.51	Artery - Coronary
								ENSG00000130413.11	STK33	0.00000000000000002	0.51	Artery - Tibial
								ENSG00000130413.11	STK33	0.0000000071	0.29	Testis
								ENSG00000166436.11	TRIM66	0.0000035	0.32	Breast - Mammary Tissue
								ENSG00000166436.11	TRIM66	0.000003	0.23	Skin - Sun Exposed (Lower leg)
								ENSG00000166436.11	TRIM66	0.0000005	0.27	Thyroid
11	rs10769908	8462542	rs4304764dbSNP	8422975	39567	0.8	0.97	ENSG00000130413.11	STK33	0.0000000000027	-0.59	Artery - Aorta
								ENSG00000130413.11	STK33	0.000014	-0.47	Artery - Coronary
								ENSG00000130413.11	STK33	0.000000000000012	-0.47	Artery - Tibial
								ENSG00000130413.11	STK33	0.000000064	-0.26	Testis
								ENSG00000166436.11	TRIM66	0.000034	-0.2	Skin - Sun Exposed (Lower leg)
								ENSG00000166436.11	TRIM66	0.000079	-0.21	Thyroid
11	rs10769908	8462542	rs11041914dbSNP	8424594	37948	0.8	0.95	ENSG00000130413.11	STK33	0.0000000000037	-0.59	Artery - Aorta
								ENSG00000130413.11	STK33	0.0000073	-0.49	Artery - Coronary
								ENSG00000130413.11	STK33	0.000000000000037	-0.46	Artery - Tibial
								ENSG00000130413.11	STK33	0.00000012	-0.26	Testis
								ENSG00000166436.11	TRIM66	0.000029	-0.2	Skin - Sun Exposed (Lower leg)
11	rs10769908	8462542	rs7108993dbSNP	8425646	36896	0.82	0.98	ENSG00000130413.11	STK33	0.000017	-0.19	Adipose - Visceral (Omentum)
								ENSG00000130413.11	STK33	0.0000000000027	-0.59	Artery - Aorta
								ENSG00000130413.11	STK33	0.0000034	-0.5	Artery - Coronary
								ENSG00000130413.11	STK33	0.0000000000000035	-0.48	Artery - Tibial
								ENSG00000130413.11	STK33	0.000000068	-0.26	Testis
								ENSG00000166436.11	TRIM66	0.000036	-0.2	Skin - Sun Exposed (Lower leg)
11	rs10769908	8462542	rs7129564dbSNP	8428702	33840	0.83	0.99	ENSG00000130413.11	STK33	0.0000000000023	-0.59	Artery - Aorta
								ENSG00000130413.11	STK33	0.0000097	-0.48	Artery - Coronary
								ENSG00000130413.11	STK33	0.000000000000056	-0.46	Artery - Tibial
								ENSG00000130413.11	STK33	0.0000000031	-0.28	Testis
								ENSG00000166436.11	TRIM66	0.000017	-0.29	Breast - Mammary Tissue
								ENSG00000166436.11	TRIM66	0.00002	-0.2	Skin - Sun Exposed (Lower leg)
								ENSG00000166436.11	TRIM66	0.000068	-0.18	Testis
11	rs10769908	8462542	rs7118189dbSNP	8428712	33830	0.83	0.99	ENSG00000130413.11	STK33	0.0000000000023	-0.59	Artery - Aorta
								ENSG00000130413.11	STK33	0.0000096	-0.48	Artery - Coronary
								ENSG00000130413.11	STK33	0.000000000000056	-0.46	Artery - Tibial
								ENSG00000130413.11	STK33	0.0000000031	-0.28	Testis
								ENSG00000166436.11	TRIM66	0.000017	-0.29	Breast - Mammary Tissue
								ENSG00000166436.11	TRIM66	0.00002	-0.2	Skin - Sun Exposed (Lower leg)
								ENSG00000166436.11	TRIM66	0.000068	-0.18	Testis
11	rs10769908	8462542	rs7128727dbSNP	8428746	33796	0.83	0.99	ENSG00000130413.11	STK33	0.000017	-0.19	Adipose - Visceral (Omentum)
								ENSG00000130413.11	STK33	0.0000000000026	-0.59	Artery - Aorta
								ENSG00000130413.11	STK33	0.0000034	-0.5	Artery - Coronary
								ENSG00000130413.11	STK33	0.0000000000000028	-0.48	Artery - Tibial
								ENSG00000130413.11	STK33	0.00000007	-0.26	Testis
								ENSG00000166436.11	TRIM66	0.000028	-0.2	Skin - Sun Exposed (Lower leg)
11	rs10769908	8462542	rs10769907dbSNP	8435690	26852	0.97	0.99	ENSG00000130413.11	STK33	0.00001	-0.19	Adipose - Visceral (Omentum)
								ENSG00000130413.11	STK33	0.00000000000051	-0.62	Artery - Aorta
								ENSG00000130413.11	STK33	0.00000043	-0.51	Artery - Coronary
								ENSG00000130413.11	STK33	0.000000000000063	-0.44	Artery - Tibial
								ENSG00000130413.11	STK33	0.00000000064	-0.29	Testis
								ENSG00000166436.11	TRIM66	0.000015	-0.29	Breast - Mammary Tissue
								ENSG00000166436.11	TRIM66	0.000059	-0.17	Muscle - Skeletal
								ENSG00000166436.11	TRIM66	0.000023	-0.2	Skin - Sun Exposed (Lower leg)
								ENSG00000166436.11	TRIM66	0.000059	-0.2	Thyroid
11	rs10769908	8462542	rs1374262dbSNP	8437202	25340	0.97	0.99	ENSG00000130413.11	STK33	0.000011	-0.19	Adipose - Visceral (Omentum)
								ENSG00000130413.11	STK33	0.00000000000044	-0.62	Artery - Aorta
								ENSG00000130413.11	STK33	0.00000052	-0.5	Artery - Coronary
								ENSG00000130413.11	STK33	0.000000000000055	-0.44	Artery - Tibial
								ENSG00000130413.11	STK33	0.00000000065	-0.29	Testis
								ENSG00000166436.11	TRIM66	0.000017	-0.29	Breast - Mammary Tissue
								ENSG00000166436.11	TRIM66	0.000057	-0.17	Muscle - Skeletal
								ENSG00000166436.11	TRIM66	0.000022	-0.2	Skin - Sun Exposed (Lower leg)
								ENSG00000166436.11	TRIM66	0.000039	-0.21	Thyroid
11	rs10769908	8462542	rs10840047dbSNP	8439350	23192	0.96	0.99	ENSG00000130413.11	STK33	0.0000046	-0.2	Adipose - Visceral (Omentum)
								ENSG00000130413.11	STK33	0.00000000000053	-0.62	Artery - Aorta
								ENSG00000130413.11	STK33	0.000000081	-0.54	Artery - Coronary
								ENSG00000130413.11	STK33	0.0000000000000036	-0.46	Artery - Tibial
								ENSG00000130413.11	STK33	0.0000000032	-0.28	Testis
								ENSG00000166436.11	TRIM66	0.000045	-0.18	Muscle - Skeletal
								ENSG00000166436.11	TRIM66	0.000059	-0.19	Skin - Sun Exposed (Lower leg)
								ENSG00000166436.11	TRIM66	0.000073	-0.2	Thyroid
11	rs10769908	8462542	rs7112153dbSNP	8439631	22911	0.95	0.99	ENSG00000130413.11	STK33	0.000015	-0.19	Adipose - Visceral (Omentum)
								ENSG00000130413.11	STK33	0.00000000000042	-0.62	Artery - Aorta
								ENSG00000130413.11	STK33	0.00000051	-0.5	Artery - Coronary
								ENSG00000130413.11	STK33	0.000000000000052	-0.44	Artery - Tibial
								ENSG00000130413.11	STK33	0.00000000065	-0.29	Testis
								ENSG00000166436.11	TRIM66	0.000011	-0.3	Breast - Mammary Tissue
								ENSG00000166436.11	TRIM66	0.000047	-0.18	Muscle - Skeletal
								ENSG00000166436.11	TRIM66	0.000021	-0.2	Skin - Sun Exposed (Lower leg)
								ENSG00000166436.11	TRIM66	0.000034	-0.21	Thyroid
11	rs10769908	8462542	rs7127684dbSNP	8441172	21370	0.97	1	ENSG00000130413.11	STK33	0.0000045	-0.2	Adipose - Visceral (Omentum)
								ENSG00000130413.11	STK33	0.00000000000053	-0.62	Artery - Aorta
								ENSG00000130413.11	STK33	0.000000081	-0.54	Artery - Coronary
								ENSG00000130413.11	STK33	0.0000000000000016	-0.47	Artery - Tibial
								ENSG00000130413.11	STK33	0.0000000033	-0.28	Testis
								ENSG00000166436.11	TRIM66	0.000046	-0.18	Muscle - Skeletal
								ENSG00000166436.11	TRIM66	0.000073	-0.2	Thyroid
11	rs10769908	8462542	rs11041924dbSNP	8441560	20982	0.95	1	ENSG00000130413.11	STK33	0.0000029	-0.21	Adipose - Visceral (Omentum)
								ENSG00000130413.11	STK33	0.0000000000011	-0.62	Artery - Aorta
								ENSG00000130413.11	STK33	0.0000018	-0.5	Artery - Coronary
								ENSG00000130413.11	STK33	0.000000000000099	-0.44	Artery - Tibial
								ENSG00000130413.11	STK33	0.000026	-0.28	Stomach
								ENSG00000130413.11	STK33	0.0000000043	-0.28	Testis
								ENSG00000166436.11	TRIM66	0.000011	-0.3	Breast - Mammary Tissue
								ENSG00000166436.11	TRIM66	0.000023	-0.18	Muscle - Skeletal
								ENSG00000166436.11	TRIM66	0.000013	-0.21	Skin - Sun Exposed (Lower leg)
								ENSG00000166436.11	TRIM66	0.0000048	-0.24	Thyroid
11	rs10769908	8462542	rs7101471dbSNP	8442075	20467	0.97	1	ENSG00000130413.11	STK33	0.0000045	-0.2	Adipose - Visceral (Omentum)
								ENSG00000130413.11	STK33	0.00000000000065	-0.61	Artery - Aorta
								ENSG00000130413.11	STK33	0.000000081	-0.54	Artery - Coronary
								ENSG00000130413.11	STK33	0.0000000000000015	-0.47	Artery - Tibial
								ENSG00000130413.11	STK33	0.0000000038	-0.27	Testis
								ENSG00000166436.11	TRIM66	0.000042	-0.18	Muscle - Skeletal
								ENSG00000166436.11	TRIM66	0.000074	-0.2	Thyroid
11	rs10769908	8462542	rs2044463dbSNP	8442404	20138	0.97	1	ENSG00000130413.11	STK33	0.000011	-0.19	Adipose - Visceral (Omentum)
								ENSG00000130413.11	STK33	0.00000000000058	-0.61	Artery - Aorta
								ENSG00000130413.11	STK33	0.00000051	-0.5	Artery - Coronary
								ENSG00000130413.11	STK33	0.000000000000026	-0.45	Artery - Tibial
								ENSG00000130413.11	STK33	0.00000000085	-0.29	Testis
								ENSG00000166436.11	TRIM66	0.000019	-0.29	Breast - Mammary Tissue
								ENSG00000166436.11	TRIM66	0.00005	-0.18	Muscle - Skeletal
								ENSG00000166436.11	TRIM66	0.000027	-0.2	Skin - Sun Exposed (Lower leg)
								ENSG00000166436.11	TRIM66	0.00004	-0.21	Thyroid
11	rs10769908	8462542	rs3969875dbSNP	8444890	17652	0.96	1	ENSG00000130413.11	STK33	0.000015	-0.19	Adipose - Visceral (Omentum)
								ENSG00000130413.11	STK33	0.00000000000064	-0.62	Artery - Aorta
								ENSG00000130413.11	STK33	0.0000022	-0.48	Artery - Coronary
								ENSG00000130413.11	STK33	0.000000000000019	-0.45	Artery - Tibial
								ENSG00000130413.11	STK33	0.0000000006	-0.29	Testis
								ENSG00000130413.11	STK33	0.000029	0.31	Whole Blood
								ENSG00000166436.11	TRIM66	0.000015	-0.29	Breast - Mammary Tissue
								ENSG00000166436.11	TRIM66	0.00003	-0.2	Skin - Sun Exposed (Lower leg)
								ENSG00000166436.11	TRIM66	0.00002	-0.22	Thyroid
11	rs10769908	8462542	rs10840051dbSNP	8453633	8909	0.99	1	ENSG00000130413.11	STK33	0.0000022	-0.2	Adipose - Visceral (Omentum)
								ENSG00000130413.11	STK33	0.00000000000017	-0.63	Artery - Aorta
								ENSG00000130413.11	STK33	0.00000011	-0.53	Artery - Coronary
								ENSG00000130413.11	STK33	0.000000000000000016	-0.49	Artery - Tibial
								ENSG00000130413.11	STK33	0.00000000049	-0.29	Testis
								ENSG00000166436.11	TRIM66	0.000017	-0.3	Breast - Mammary Tissue
								ENSG00000166436.11	TRIM66	0.000017	-0.2	Skin - Sun Exposed (Lower leg)
								ENSG00000166436.11	TRIM66	0.0000051	-0.23	Thyroid
11	rs10769908	8462542	rs7935708dbSNP	8456998	5544	0.99	1	ENSG00000130413.11	STK33	0.000014	-0.19	Adipose - Visceral (Omentum)
								ENSG00000130413.11	STK33	0.00000000000045	-0.62	Artery - Aorta
								ENSG00000130413.11	STK33	0.00000051	-0.5	Artery - Coronary
								ENSG00000130413.11	STK33	0.0000000000000099	-0.45	Artery - Tibial
								ENSG00000130413.11	STK33	0.00000000066	-0.29	Testis
								ENSG00000166436.11	TRIM66	0.000011	-0.3	Breast - Mammary Tissue
								ENSG00000166436.11	TRIM66	0.000064	-0.17	Muscle - Skeletal
								ENSG00000166436.11	TRIM66	0.000021	-0.2	Skin - Sun Exposed (Lower leg)
								ENSG00000166436.11	TRIM66	0.000032	-0.21	Thyroid
11	rs10769908	8462542	rs6578968dbSNP	8459172	3370	0.99	1	ENSG00000130413.11	STK33	0.000015	-0.19	Adipose - Visceral (Omentum)
								ENSG00000130413.11	STK33	0.00000000000044	-0.62	Artery - Aorta
								ENSG00000130413.11	STK33	0.00000051	-0.5	Artery - Coronary
								ENSG00000130413.11	STK33	0.0000000000000099	-0.45	Artery - Tibial
								ENSG00000130413.11	STK33	0.00000000065	-0.29	Testis
								ENSG00000166436.11	TRIM66	0.000011	-0.3	Breast - Mammary Tissue
								ENSG00000166436.11	TRIM66	0.000065	-0.17	Muscle - Skeletal
								ENSG00000166436.11	TRIM66	0.000021	-0.2	Skin - Sun Exposed (Lower leg)
								ENSG00000166436.11	TRIM66	0.000032	-0.21	Thyroid
11	rs10769908	8462542	rs1900273dbSNP	8461788	754	0.99	1	ENSG00000130413.11	STK33	0.0000022	-0.2	Adipose - Visceral (Omentum)
								ENSG00000130413.11	STK33	0.00000000000017	-0.63	Artery - Aorta
								ENSG00000130413.11	STK33	0.00000011	-0.53	Artery - Coronary
								ENSG00000130413.11	STK33	0.000000000000000016	-0.49	Artery - Tibial
								ENSG00000130413.11	STK33	0.0000000005	-0.29	Testis
								ENSG00000166436.11	TRIM66	0.000017	-0.3	Breast - Mammary Tissue
								ENSG00000166436.11	TRIM66	0.000017	-0.2	Skin - Sun Exposed (Lower leg)
								ENSG00000166436.11	TRIM66	0.0000051	-0.23	Thyroid
11	rs10769908	8462542	rs7120065dbSNP	8463349	-807	0.98	1	ENSG00000130413.11	STK33	0.0000023	-0.2	Adipose - Visceral (Omentum)
								ENSG00000130413.11	STK33	0.00000000000017	-0.63	Artery - Aorta
								ENSG00000130413.11	STK33	0.00000011	-0.53	Artery - Coronary
								ENSG00000130413.11	STK33	0.000000000000000016	-0.49	Artery - Tibial
								ENSG00000130413.11	STK33	0.0000000005	-0.29	Testis
								ENSG00000166436.11	TRIM66	0.000016	-0.3	Breast - Mammary Tissue
								ENSG00000166436.11	TRIM66	0.000017	-0.2	Skin - Sun Exposed (Lower leg)
								ENSG00000166436.11	TRIM66	0.000005	-0.23	Thyroid
11	rs10769908	8462542	rs2871753dbSNP	8465103	-2561	1	-1	ENSG00000130413.11	STK33	0.0000023	0.2	Adipose - Visceral (Omentum)
								ENSG00000130413.11	STK33	0.00000000000017	0.63	Artery - Aorta
								ENSG00000130413.11	STK33	0.00000011	0.53	Artery - Coronary
								ENSG00000130413.11	STK33	0.000000000000000016	0.49	Artery - Tibial
								ENSG00000130413.11	STK33	0.0000000005	0.29	Testis
								ENSG00000166436.11	TRIM66	0.000016	0.3	Breast - Mammary Tissue
								ENSG00000166436.11	TRIM66	0.000017	0.2	Skin - Sun Exposed (Lower leg)
								ENSG00000166436.11	TRIM66	0.0000051	0.23	Thyroid
11	rs10769908	8462542	rs935370dbSNP	8465299	-2757	0.95	-1	ENSG00000130413.11	STK33	0.0000012	0.2	Adipose - Visceral (Omentum)
								ENSG00000130413.11	STK33	0.0000000000000019	0.69	Artery - Aorta
								ENSG00000130413.11	STK33	0.000000083	0.55	Artery - Coronary
								ENSG00000130413.11	STK33	0.0000000000000011	0.47	Artery - Tibial
								ENSG00000130413.11	STK33	0.0000073	0.53	Brain - Cerebellar Hemisphere
								ENSG00000130413.11	STK33	0.0000076	0.52	Brain - Cerebellum
								ENSG00000130413.11	STK33	0.000023	0.29	Stomach
								ENSG00000130413.11	STK33	0.00000031	0.25	Testis
11	rs10769908	8462542	rs7924753dbSNP	8466419	-3877	1	-1	ENSG00000130413.11	STK33	0.0000023	0.2	Adipose - Visceral (Omentum)
								ENSG00000130413.11	STK33	0.00000000000017	0.63	Artery - Aorta
								ENSG00000130413.11	STK33	0.00000011	0.53	Artery - Coronary
								ENSG00000130413.11	STK33	0.000000000000000016	0.49	Artery - Tibial
								ENSG00000130413.11	STK33	0.0000000005	0.29	Testis
								ENSG00000166436.11	TRIM66	0.000016	0.3	Breast - Mammary Tissue
								ENSG00000166436.11	TRIM66	0.000017	0.2	Skin - Sun Exposed (Lower leg)
								ENSG00000166436.11	TRIM66	0.0000051	0.23	Thyroid
11	rs10769908	8462542	rs6578969dbSNP	8467444	-4902	0.99	0.99	ENSG00000130413.11	STK33	0.000015	-0.19	Adipose - Visceral (Omentum)
								ENSG00000130413.11	STK33	0.00000000000048	-0.62	Artery - Aorta
								ENSG00000130413.11	STK33	0.00000051	-0.5	Artery - Coronary
								ENSG00000130413.11	STK33	0.000000000000011	-0.45	Artery - Tibial
								ENSG00000130413.11	STK33	0.00000000065	-0.29	Testis
								ENSG00000166436.11	TRIM66	0.00001	-0.3	Breast - Mammary Tissue
								ENSG00000166436.11	TRIM66	0.000065	-0.17	Muscle - Skeletal
								ENSG00000166436.11	TRIM66	0.000021	-0.2	Skin - Sun Exposed (Lower leg)
								ENSG00000166436.11	TRIM66	0.000029	-0.21	Thyroid
11	rs10769908	8462542	rs7949017dbSNP	8470580	-8038	0.98	-0.99	ENSG00000130413.11	STK33	0.0000023	0.2	Adipose - Visceral (Omentum)
								ENSG00000130413.11	STK33	0.00000000000018	0.63	Artery - Aorta
								ENSG00000130413.11	STK33	0.00000011	0.53	Artery - Coronary
								ENSG00000130413.11	STK33	0.000000000000000018	0.49	Artery - Tibial
								ENSG00000130413.11	STK33	0.0000000005	0.29	Testis
								ENSG00000166436.11	TRIM66	0.000016	0.3	Breast - Mammary Tissue
								ENSG00000166436.11	TRIM66	0.000017	0.2	Skin - Sun Exposed (Lower leg)
								ENSG00000166436.11	TRIM66	0.0000045	0.24	Thyroid
11	rs10769908	8462542	rs10840055dbSNP	8472798	-10256	0.97	-0.99	ENSG00000130413.11	STK33	0.0000023	0.2	Adipose - Visceral (Omentum)
								ENSG00000130413.11	STK33	0.00000000000018	0.63	Artery - Aorta
								ENSG00000130413.11	STK33	0.00000011	0.53	Artery - Coronary
								ENSG00000130413.11	STK33	0.000000000000000018	0.49	Artery - Tibial
								ENSG00000130413.11	STK33	0.0000000005	0.29	Testis
								ENSG00000166436.11	TRIM66	0.000016	0.3	Breast - Mammary Tissue
								ENSG00000166436.11	TRIM66	0.000017	0.2	Skin - Sun Exposed (Lower leg)
								ENSG00000166436.11	TRIM66	0.0000045	0.24	Thyroid
11	rs10769908	8462542	rs10743072dbSNP	8474150	-11608	0.98	-0.99	ENSG00000130413.11	STK33	0.0000023	0.2	Adipose - Visceral (Omentum)
								ENSG00000130413.11	STK33	0.00000000000018	0.63	Artery - Aorta
								ENSG00000130413.11	STK33	0.00000011	0.53	Artery - Coronary
								ENSG00000130413.11	STK33	0.000000000000000018	0.49	Artery - Tibial
								ENSG00000130413.11	STK33	0.0000000005	0.29	Testis
								ENSG00000166436.11	TRIM66	0.000016	0.3	Breast - Mammary Tissue
								ENSG00000166436.11	TRIM66	0.000017	0.2	Skin - Sun Exposed (Lower leg)
								ENSG00000166436.11	TRIM66	0.0000045	0.24	Thyroid
11	rs10769908	8462542	rs2289921dbSNP	8475064	-12522	0.98	-0.99	ENSG00000130413.11	STK33	0.0000023	0.2	Adipose - Visceral (Omentum)
								ENSG00000130413.11	STK33	0.00000000000018	0.63	Artery - Aorta
								ENSG00000130413.11	STK33	0.00000011	0.53	Artery - Coronary
								ENSG00000130413.11	STK33	0.000000000000000018	0.49	Artery - Tibial
								ENSG00000130413.11	STK33	0.0000000005	0.29	Testis
								ENSG00000166436.11	TRIM66	0.000016	0.3	Breast - Mammary Tissue
								ENSG00000166436.11	TRIM66	0.000017	0.2	Skin - Sun Exposed (Lower leg)
								ENSG00000166436.11	TRIM66	0.0000045	0.24	Thyroid
11	rs10769908	8462542	rs10840056dbSNP	8476517	-13975	0.98	-0.99	ENSG00000130413.11	STK33	0.0000023	0.2	Adipose - Visceral (Omentum)
								ENSG00000130413.11	STK33	0.00000000000017	0.63	Artery - Aorta
								ENSG00000130413.11	STK33	0.00000011	0.53	Artery - Coronary
								ENSG00000130413.11	STK33	0.000000000000000016	0.49	Artery - Tibial
								ENSG00000130413.11	STK33	0.0000000005	0.29	Testis
								ENSG00000166436.11	TRIM66	0.000016	0.3	Breast - Mammary Tissue
								ENSG00000166436.11	TRIM66	0.000017	0.2	Skin - Sun Exposed (Lower leg)
								ENSG00000166436.11	TRIM66	0.000005	0.23	Thyroid
11	rs10769908	8462542	rs10840058dbSNP	8476852	-14310	0.98	-0.99	ENSG00000130413.11	STK33	0.0000023	0.2	Adipose - Visceral (Omentum)
								ENSG00000130413.11	STK33	0.00000000000017	0.63	Artery - Aorta
								ENSG00000130413.11	STK33	0.00000011	0.53	Artery - Coronary
								ENSG00000130413.11	STK33	0.000000000000000016	0.49	Artery - Tibial
								ENSG00000130413.11	STK33	0.0000000005	0.29	Testis
								ENSG00000166436.11	TRIM66	0.000016	0.3	Breast - Mammary Tissue
								ENSG00000166436.11	TRIM66	0.000017	0.2	Skin - Sun Exposed (Lower leg)
								ENSG00000166436.11	TRIM66	0.000005	0.23	Thyroid
11	rs10769908	8462542	rs10769910dbSNP	8477859	-15317	0.98	-0.99	ENSG00000130413.11	STK33	0.0000023	0.2	Adipose - Visceral (Omentum)
								ENSG00000130413.11	STK33	0.00000000000017	0.63	Artery - Aorta
								ENSG00000130413.11	STK33	0.00000011	0.53	Artery - Coronary
								ENSG00000130413.11	STK33	0.000000000000000016	0.49	Artery - Tibial
								ENSG00000130413.11	STK33	0.0000000005	0.29	Testis
								ENSG00000166436.11	TRIM66	0.000016	0.3	Breast - Mammary Tissue
								ENSG00000166436.11	TRIM66	0.000017	0.2	Skin - Sun Exposed (Lower leg)
								ENSG00000166436.11	TRIM66	0.000005	0.23	Thyroid
11	rs10769908	8462542	rs10840060dbSNP	8478498	-15956	0.98	-0.99	ENSG00000130413.11	STK33	0.0000022	0.2	Adipose - Visceral (Omentum)
								ENSG00000130413.11	STK33	0.00000000000017	0.63	Artery - Aorta
								ENSG00000130413.11	STK33	0.00000011	0.53	Artery - Coronary
								ENSG00000130413.11	STK33	0.000000000000000016	0.49	Artery - Tibial
								ENSG00000130413.11	STK33	0.0000000005	0.29	Testis
								ENSG00000166436.11	TRIM66	0.000016	0.3	Breast - Mammary Tissue
								ENSG00000166436.11	TRIM66	0.000017	0.2	Skin - Sun Exposed (Lower leg)
								ENSG00000166436.11	TRIM66	0.000005	0.23	Thyroid
11	rs10769908	8462542	rs11041944dbSNP	8479449	-16907	0.96	-0.99	ENSG00000130413.11	STK33	0.0000024	0.2	Adipose - Visceral (Omentum)
								ENSG00000130413.11	STK33	0.00000000000023	0.63	Artery - Aorta
								ENSG00000130413.11	STK33	0.00000011	0.53	Artery - Coronary
								ENSG00000130413.11	STK33	0.000000000000000027	0.49	Artery - Tibial
								ENSG00000130413.11	STK33	0.00000000052	0.3	Testis
								ENSG00000166436.11	TRIM66	0.000016	0.3	Breast - Mammary Tissue
								ENSG00000166436.11	TRIM66	0.000017	0.2	Skin - Sun Exposed (Lower leg)
								ENSG00000166436.11	TRIM66	0.0000047	0.24	Thyroid
11	rs10769908	8462542	rs725502dbSNP	8482196	-19654	0.97	0.99	ENSG00000130413.11	STK33	0.0000022	-0.2	Adipose - Visceral (Omentum)
								ENSG00000130413.11	STK33	0.00000000000017	-0.63	Artery - Aorta
								ENSG00000130413.11	STK33	0.00000011	-0.53	Artery - Coronary
								ENSG00000130413.11	STK33	0.000000000000000016	-0.49	Artery - Tibial
								ENSG00000130413.11	STK33	0.0000000005	-0.29	Testis
								ENSG00000166436.11	TRIM66	0.000016	-0.3	Breast - Mammary Tissue
								ENSG00000166436.11	TRIM66	0.000017	-0.2	Skin - Sun Exposed (Lower leg)
								ENSG00000166436.11	TRIM66	0.000005	-0.23	Thyroid
11	rs10769908	8462542	rs2028882dbSNP	8483307	-20765	0.98	0.99	ENSG00000130413.11	STK33	0.0000022	-0.2	Adipose - Visceral (Omentum)
								ENSG00000130413.11	STK33	0.00000000000017	-0.63	Artery - Aorta
								ENSG00000130413.11	STK33	0.00000011	-0.53	Artery - Coronary
								ENSG00000130413.11	STK33	0.000000000000000016	-0.49	Artery - Tibial
								ENSG00000130413.11	STK33	0.0000000005	-0.29	Testis
								ENSG00000166436.11	TRIM66	0.000016	-0.3	Breast - Mammary Tissue
								ENSG00000166436.11	TRIM66	0.000017	-0.2	Skin - Sun Exposed (Lower leg)
								ENSG00000166436.11	TRIM66	0.000005	-0.23	Thyroid
11	rs10769908	8462542	rs7939731dbSNP	8488752	-26210	0.97	0.99	ENSG00000130413.11	STK33	0.0000022	-0.2	Adipose - Visceral (Omentum)
								ENSG00000130413.11	STK33	0.00000000000011	-0.63	Artery - Aorta
								ENSG00000130413.11	STK33	0.000000091	-0.54	Artery - Coronary
								ENSG00000130413.11	STK33	0.000000000000000014	-0.49	Artery - Tibial
								ENSG00000130413.11	STK33	0.00000000045	-0.29	Testis
								ENSG00000166436.11	TRIM66	0.000017	-0.3	Breast - Mammary Tissue
								ENSG00000166436.11	TRIM66	0.000018	-0.2	Skin - Sun Exposed (Lower leg)
								ENSG00000166436.11	TRIM66	0.0000051	-0.23	Thyroid
11	rs10769908	8462542	rs10743074dbSNP	8490062	-27520	0.96	0.98	ENSG00000130413.11	STK33	0.0000022	-0.2	Adipose - Visceral (Omentum)
								ENSG00000130413.11	STK33	0.00000000000015	-0.63	Artery - Aorta
								ENSG00000130413.11	STK33	0.000000098	-0.53	Artery - Coronary
								ENSG00000130413.11	STK33	0.000000000000000029	-0.49	Artery - Tibial
								ENSG00000130413.11	STK33	0.00000000049	-0.29	Testis
								ENSG00000166436.11	TRIM66	0.000022	-0.3	Breast - Mammary Tissue
								ENSG00000166436.11	TRIM66	0.000017	-0.2	Skin - Sun Exposed (Lower leg)
								ENSG00000166436.11	TRIM66	0.0000041	-0.24	Thyroid
11	rs10769908	8462542	rs12576736dbSNP	8490734	-28192	0.96	0.98	ENSG00000130413.11	STK33	0.000002	-0.21	Adipose - Visceral (Omentum)
								ENSG00000130413.11	STK33	0.000000000001	-0.62	Artery - Aorta
								ENSG00000130413.11	STK33	0.000000068	-0.54	Artery - Coronary
								ENSG00000130413.11	STK33	0.000000000000000018	-0.5	Artery - Tibial
								ENSG00000130413.11	STK33	0.000023	-0.29	Stomach
								ENSG00000130413.11	STK33	0.00000000041	-0.3	Testis
								ENSG00000166436.11	TRIM66	0.000018	-0.3	Breast - Mammary Tissue
								ENSG00000166436.11	TRIM66	0.000013	-0.21	Skin - Sun Exposed (Lower leg)
								ENSG00000166436.11	TRIM66	0.0000053	-0.24	Thyroid
11	rs10769908	8462542	rs11493772dbSNP	8491047	-28505	0.97	0.98	ENSG00000130413.11	STK33	0.0000022	-0.2	Adipose - Visceral (Omentum)
								ENSG00000130413.11	STK33	0.00000000000016	-0.63	Artery - Aorta
								ENSG00000130413.11	STK33	0.00000011	-0.53	Artery - Coronary
								ENSG00000130413.11	STK33	0.000000000000000016	-0.49	Artery - Tibial
								ENSG00000130413.11	STK33	0.0000000005	-0.29	Testis
								ENSG00000166436.11	TRIM66	0.000016	-0.3	Breast - Mammary Tissue
								ENSG00000166436.11	TRIM66	0.000017	-0.2	Skin - Sun Exposed (Lower leg)
								ENSG00000166436.11	TRIM66	0.000005	-0.24	Thyroid
11	rs10769908	8462542	rs11041950dbSNP	8493921	-31379	0.93	0.97	ENSG00000130413.11	STK33	0.0000022	-0.2	Adipose - Visceral (Omentum)
								ENSG00000130413.11	STK33	0.00000000000017	-0.63	Artery - Aorta
								ENSG00000130413.11	STK33	0.00000011	-0.53	Artery - Coronary
								ENSG00000130413.11	STK33	0.000000000000000016	-0.49	Artery - Tibial
								ENSG00000130413.11	STK33	0.0000000005	-0.29	Testis
								ENSG00000166436.11	TRIM66	0.000016	-0.3	Breast - Mammary Tissue
								ENSG00000166436.11	TRIM66	0.000017	-0.2	Skin - Sun Exposed (Lower leg)
								ENSG00000166436.11	TRIM66	0.0000049	-0.24	Thyroid
11	rs10769908	8462542	rs11041951dbSNP	8493986	-31444	0.87	0.98	ENSG00000130413.11	STK33	0.0000031	-0.2	Adipose - Visceral (Omentum)
								ENSG00000130413.11	STK33	0.00000000000038	-0.62	Artery - Aorta
								ENSG00000130413.11	STK33	0.00000011	-0.54	Artery - Coronary
								ENSG00000130413.11	STK33	0.000000000000000018	-0.5	Artery - Tibial
								ENSG00000130413.11	STK33	0.000024	-0.29	Stomach
								ENSG00000130413.11	STK33	0.00000000026	-0.3	Testis
								ENSG00000166436.11	TRIM66	0.000015	-0.22	Thyroid
11	rs10769908	8462542	rs77989806dbSNP	8495653	-33111	0.93	0.97	ENSG00000130413.11	STK33	0.0000022	-0.2	Adipose - Visceral (Omentum)
								ENSG00000130413.11	STK33	0.00000000000017	-0.63	Artery - Aorta
								ENSG00000130413.11	STK33	0.00000011	-0.53	Artery - Coronary
								ENSG00000130413.11	STK33	0.000000000000000016	-0.49	Artery - Tibial
								ENSG00000130413.11	STK33	0.0000000005	-0.29	Testis
								ENSG00000166436.11	TRIM66	0.000016	-0.3	Breast - Mammary Tissue
								ENSG00000166436.11	TRIM66	0.000017	-0.2	Skin - Sun Exposed (Lower leg)
								ENSG00000166436.11	TRIM66	0.0000049	-0.24	Thyroid
11	rs10769908	8462542	rs7104288dbSNP	8498672	-36130	0.92	0.97	ENSG00000130413.11	STK33	0.0000022	-0.2	Adipose - Visceral (Omentum)
								ENSG00000130413.11	STK33	0.00000000000021	-0.63	Artery - Aorta
								ENSG00000130413.11	STK33	0.00000038	-0.51	Artery - Coronary
								ENSG00000130413.11	STK33	0.000000000000000012	-0.49	Artery - Tibial
								ENSG00000130413.11	STK33	0.00000000046	-0.3	Testis
								ENSG00000166436.11	TRIM66	0.000022	-0.29	Breast - Mammary Tissue
								ENSG00000166436.11	TRIM66	0.000025	-0.2	Skin - Sun Exposed (Lower leg)
								ENSG00000166436.11	TRIM66	0.000016	-0.22	Thyroid
11	rs10769908	8462542	rs10840062dbSNP	8500600	-38058	0.93	0.97	ENSG00000130413.11	STK33	0.0000022	-0.2	Adipose - Visceral (Omentum)
								ENSG00000130413.11	STK33	0.00000000000041	-0.62	Artery - Aorta
								ENSG00000130413.11	STK33	0.00000011	-0.53	Artery - Coronary
								ENSG00000130413.11	STK33	0.00000000000000001	-0.5	Artery - Tibial
								ENSG00000130413.11	STK33	0.0000000011	-0.29	Testis
								ENSG00000166436.11	TRIM66	0.000016	-0.3	Breast - Mammary Tissue
								ENSG00000166436.11	TRIM66	0.000011	-0.21	Skin - Sun Exposed (Lower leg)
								ENSG00000166436.11	TRIM66	0.000004	-0.24	Thyroid
11	rs10769908	8462542	rs10840063dbSNP	8500635	-38093	0.94	0.97	ENSG00000130413.11	STK33	0.0000022	-0.2	Adipose - Visceral (Omentum)
								ENSG00000130413.11	STK33	0.00000000000041	-0.62	Artery - Aorta
								ENSG00000130413.11	STK33	0.00000011	-0.53	Artery - Coronary
								ENSG00000130413.11	STK33	0.00000000000000001	-0.5	Artery - Tibial
								ENSG00000130413.11	STK33	0.0000000012	-0.29	Testis
								ENSG00000166436.11	TRIM66	0.000016	-0.3	Breast - Mammary Tissue
								ENSG00000166436.11	TRIM66	0.000011	-0.21	Skin - Sun Exposed (Lower leg)
								ENSG00000166436.11	TRIM66	0.0000039	-0.24	Thyroid
11	rs10769908	8462542	rs7949988dbSNP	8503426	-40884	0.92	0.97	ENSG00000130413.11	STK33	0.0000034	-0.2	Adipose - Visceral (Omentum)
								ENSG00000130413.11	STK33	0.00000000000062	-0.62	Artery - Aorta
								ENSG00000130413.11	STK33	0.000000075	-0.54	Artery - Coronary
								ENSG00000130413.11	STK33	0.0000000000000000069	-0.5	Artery - Tibial
								ENSG00000130413.11	STK33	0.000023	-0.29	Stomach
								ENSG00000130413.11	STK33	0.00000000013	-0.3	Testis
								ENSG00000166436.11	TRIM66	0.000016	-0.3	Breast - Mammary Tissue
								ENSG00000166436.11	TRIM66	0.000031	-0.2	Skin - Sun Exposed (Lower leg)
								ENSG00000166436.11	TRIM66	0.0000064	-0.23	Thyroid
11	rs10769908	8462542	rs7947670dbSNP	8503984	-41442	0.95	0.98	ENSG00000130413.11	STK33	0.0000022	-0.2	Adipose - Visceral (Omentum)
								ENSG00000130413.11	STK33	0.00000000000017	-0.63	Artery - Aorta
								ENSG00000130413.11	STK33	0.00000011	-0.53	Artery - Coronary
								ENSG00000130413.11	STK33	0.000000000000000017	-0.49	Artery - Tibial
								ENSG00000130413.11	STK33	0.0000000005	-0.29	Testis
								ENSG00000166436.11	TRIM66	0.000017	-0.3	Breast - Mammary Tissue
								ENSG00000166436.11	TRIM66	0.000017	-0.2	Skin - Sun Exposed (Lower leg)
								ENSG00000166436.11	TRIM66	0.000005	-0.23	Thyroid
11	rs10769908	8462542	rs10840065dbSNP	8505096	-42554	0.95	0.97	ENSG00000130413.11	STK33	0.0000022	-0.2	Adipose - Visceral (Omentum)
								ENSG00000130413.11	STK33	0.00000000000016	-0.63	Artery - Aorta
								ENSG00000130413.11	STK33	0.00000011	-0.53	Artery - Coronary
								ENSG00000130413.11	STK33	0.000000000000000016	-0.49	Artery - Tibial
								ENSG00000130413.11	STK33	0.0000000005	-0.29	Testis
								ENSG00000166436.11	TRIM66	0.000016	-0.3	Breast - Mammary Tissue
								ENSG00000166436.11	TRIM66	0.000017	-0.2	Skin - Sun Exposed (Lower leg)
								ENSG00000166436.11	TRIM66	0.0000049	-0.24	Thyroid
11	rs10769908	8462542	rs7931044dbSNP	8508291	-45749	0.83	0.97	ENSG00000130413.11	STK33	0.0000000011	-0.55	Artery - Aorta
								ENSG00000130413.11	STK33	0.00000019	-0.52	Artery - Coronary
								ENSG00000130413.11	STK33	0.00000000000000083	-0.47	Artery - Tibial
								ENSG00000130413.11	STK33	0.00002	-0.5	Brain - Cerebellar Hemisphere
								ENSG00000130413.11	STK33	0.000000000001	-0.34	Testis
								ENSG00000166436.11	TRIM66	0.00003	-0.22	Adipose - Subcutaneous
								ENSG00000166436.11	TRIM66	0.0000022	-0.29	Adipose - Visceral (Omentum)
								ENSG00000166436.11	TRIM66	0.0000015	-0.33	Breast - Mammary Tissue
								ENSG00000166436.11	TRIM66	0.000015	-0.29	Esophagus - Muscularis
								ENSG00000166436.11	TRIM66	0.000015	-0.19	Muscle - Skeletal
11	rs10769908	8462542	rs7945659dbSNP	8508378	-45836	0.83	0.97	ENSG00000130413.11	STK33	0.0000000011	-0.55	Artery - Aorta
								ENSG00000130413.11	STK33	0.00000019	-0.52	Artery - Coronary
								ENSG00000130413.11	STK33	0.00000000000000082	-0.47	Artery - Tibial
								ENSG00000130413.11	STK33	0.000018	-0.5	Brain - Cerebellar Hemisphere
								ENSG00000130413.11	STK33	0.000000000001	-0.34	Testis
								ENSG00000166436.11	TRIM66	0.000029	-0.22	Adipose - Subcutaneous
								ENSG00000166436.11	TRIM66	0.0000022	-0.29	Adipose - Visceral (Omentum)
								ENSG00000166436.11	TRIM66	0.0000014	-0.33	Breast - Mammary Tissue
								ENSG00000166436.11	TRIM66	0.000015	-0.29	Esophagus - Muscularis
								ENSG00000166436.11	TRIM66	0.000015	-0.19	Muscle - Skeletal
11	rs10769908	8462542	rs67257872dbSNP	8508671	-46129	0.83	0.97	ENSG00000130413.11	STK33	0.00000000069	-0.55	Artery - Aorta
								ENSG00000130413.11	STK33	0.00000019	-0.52	Artery - Coronary
								ENSG00000130413.11	STK33	0.00000000000000048	-0.47	Artery - Tibial
								ENSG00000130413.11	STK33	0.000013	-0.51	Brain - Cerebellar Hemisphere
								ENSG00000130413.11	STK33	0.000000000001	-0.34	Testis
								ENSG00000166436.11	TRIM66	0.000047	-0.21	Adipose - Subcutaneous
								ENSG00000166436.11	TRIM66	0.0000022	-0.29	Adipose - Visceral (Omentum)
								ENSG00000166436.11	TRIM66	0.0000014	-0.33	Breast - Mammary Tissue
								ENSG00000166436.11	TRIM66	0.000027	-0.28	Esophagus - Muscularis
								ENSG00000166436.11	TRIM66	0.000013	-0.19	Muscle - Skeletal
11	rs10769908	8462542	rs7117945dbSNP	8510911	-48369	0.95	0.98	ENSG00000130413.11	STK33	0.0000022	-0.2	Adipose - Visceral (Omentum)
								ENSG00000130413.11	STK33	0.00000000000027	-0.63	Artery - Aorta
								ENSG00000130413.11	STK33	0.00000011	-0.53	Artery - Coronary
								ENSG00000130413.11	STK33	0.0000000000000000089	-0.5	Artery - Tibial
								ENSG00000130413.11	STK33	0.000011	-0.53	Brain - Cerebellar Hemisphere
								ENSG00000130413.11	STK33	0.000017	-0.5	Brain - Cerebellum
								ENSG00000130413.11	STK33	0.0000000012	-0.29	Testis
								ENSG00000166436.11	TRIM66	0.000011	-0.31	Breast - Mammary Tissue
								ENSG00000166436.11	TRIM66	0.000039	-0.18	Muscle - Skeletal
								ENSG00000166436.11	TRIM66	0.000084	-0.21	Nerve - Tibial
11	rs10769908	8462542	rs10444244dbSNP	8513056	-50514	0.95	0.98	ENSG00000130413.11	STK33	0.0000022	-0.2	Adipose - Visceral (Omentum)
								ENSG00000130413.11	STK33	0.00000000000035	-0.63	Artery - Aorta
								ENSG00000130413.11	STK33	0.00000011	-0.53	Artery - Coronary
								ENSG00000130413.11	STK33	0.0000000000000000095	-0.5	Artery - Tibial
								ENSG00000130413.11	STK33	0.000011	-0.53	Brain - Cerebellar Hemisphere
								ENSG00000130413.11	STK33	0.000018	-0.5	Brain - Cerebellum
								ENSG00000130413.11	STK33	0.0000000012	-0.29	Testis
								ENSG00000166436.11	TRIM66	0.000011	-0.31	Breast - Mammary Tissue
								ENSG00000166436.11	TRIM66	0.000037	-0.18	Muscle - Skeletal
								ENSG00000166436.11	TRIM66	0.000082	-0.21	Nerve - Tibial
11	rs10769908	8462542	rs10444316dbSNP	8513067	-50525	0.95	0.98	ENSG00000130413.11	STK33	0.0000022	-0.2	Adipose - Visceral (Omentum)
								ENSG00000130413.11	STK33	0.00000000000035	-0.63	Artery - Aorta
								ENSG00000130413.11	STK33	0.00000011	-0.53	Artery - Coronary
								ENSG00000130413.11	STK33	0.0000000000000000095	-0.5	Artery - Tibial
								ENSG00000130413.11	STK33	0.000011	-0.53	Brain - Cerebellar Hemisphere
								ENSG00000130413.11	STK33	0.000018	-0.5	Brain - Cerebellum
								ENSG00000130413.11	STK33	0.0000000012	-0.29	Testis
								ENSG00000166436.11	TRIM66	0.000011	-0.31	Breast - Mammary Tissue
								ENSG00000166436.11	TRIM66	0.000037	-0.18	Muscle - Skeletal
								ENSG00000166436.11	TRIM66	0.000082	-0.21	Nerve - Tibial
11	rs10769908	8462542	rs7950870dbSNP	8523938	-61396	0.82	0.97	ENSG00000130413.11	STK33	0.000013	-0.19	Adipose - Visceral (Omentum)
								ENSG00000130413.11	STK33	0.0000000012	-0.55	Artery - Aorta
								ENSG00000130413.11	STK33	0.00000041	-0.51	Artery - Coronary
								ENSG00000130413.11	STK33	0.000000000000000092	-0.49	Artery - Tibial
								ENSG00000130413.11	STK33	0.000012	-0.51	Brain - Cerebellar Hemisphere
								ENSG00000130413.11	STK33	0.0000000000025	-0.34	Testis
								ENSG00000166436.11	TRIM66	0.000038	-0.21	Adipose - Subcutaneous
								ENSG00000166436.11	TRIM66	0.0000022	-0.29	Adipose - Visceral (Omentum)
								ENSG00000166436.11	TRIM66	0.00000073	-0.34	Breast - Mammary Tissue
								ENSG00000166436.11	TRIM66	0.000021	-0.28	Esophagus - Muscularis
11	rs10769908	8462542	rs11041962dbSNP	8528076	-65534	0.92	0.96	ENSG00000130413.11	STK33	0.0000026	-0.21	Adipose - Visceral (Omentum)
								ENSG00000130413.11	STK33	0.00000000000041	-0.63	Artery - Aorta
								ENSG00000130413.11	STK33	0.00000011	-0.53	Artery - Coronary
								ENSG00000130413.11	STK33	0.000000000000000004	-0.51	Artery - Tibial
								ENSG00000130413.11	STK33	0.000011	-0.53	Brain - Cerebellar Hemisphere
								ENSG00000130413.11	STK33	0.000017	-0.5	Brain - Cerebellum
								ENSG00000130413.11	STK33	0.0000000018	-0.29	Testis
								ENSG00000166436.11	TRIM66	0.000014	-0.31	Breast - Mammary Tissue
								ENSG00000166436.11	TRIM66	0.000014	-0.21	Skin - Sun Exposed (Lower leg)
								ENSG00000166436.11	TRIM66	0.0000023	-0.25	Thyroid
11	rs10769908	8462542	rs7131358dbSNP	8536786	-74244	0.93	0.96	ENSG00000130413.11	STK33	0.0000023	-0.2	Adipose - Visceral (Omentum)
								ENSG00000130413.11	STK33	0.00000000000021	-0.63	Artery - Aorta
								ENSG00000130413.11	STK33	0.00000011	-0.53	Artery - Coronary
								ENSG00000130413.11	STK33	0.0000000000000000084	-0.5	Artery - Tibial
								ENSG00000130413.11	STK33	0.000011	-0.53	Brain - Cerebellar Hemisphere
								ENSG00000130413.11	STK33	0.000017	-0.5	Brain - Cerebellum
								ENSG00000130413.11	STK33	0.0000000013	-0.29	Testis
								ENSG00000166436.11	TRIM66	0.000011	-0.31	Breast - Mammary Tissue
								ENSG00000166436.11	TRIM66	0.000042	-0.18	Muscle - Skeletal
								ENSG00000166436.11	TRIM66	0.0000062	-0.21	Skin - Sun Exposed (Lower leg)
11	rs10769908	8462542	rs7104646dbSNP	8537294	-74752	0.93	0.96	ENSG00000130413.11	STK33	0.0000023	-0.2	Adipose - Visceral (Omentum)
								ENSG00000130413.11	STK33	0.00000000000021	-0.63	Artery - Aorta
								ENSG00000130413.11	STK33	0.00000011	-0.53	Artery - Coronary
								ENSG00000130413.11	STK33	0.0000000000000000084	-0.5	Artery - Tibial
								ENSG00000130413.11	STK33	0.000011	-0.53	Brain - Cerebellar Hemisphere
								ENSG00000130413.11	STK33	0.000017	-0.5	Brain - Cerebellum
								ENSG00000130413.11	STK33	0.0000000013	-0.29	Testis
								ENSG00000166436.11	TRIM66	0.000011	-0.31	Breast - Mammary Tissue
								ENSG00000166436.11	TRIM66	0.000042	-0.18	Muscle - Skeletal
								ENSG00000166436.11	TRIM66	0.0000062	-0.21	Skin - Sun Exposed (Lower leg)
11	rs10769908	8462542	rs2044464dbSNP	8538148	-75606	0.92	0.96	ENSG00000130413.11	STK33	0.0000023	-0.2	Adipose - Visceral (Omentum)
								ENSG00000130413.11	STK33	0.00000000000021	-0.63	Artery - Aorta
								ENSG00000130413.11	STK33	0.00000011	-0.53	Artery - Coronary
								ENSG00000130413.11	STK33	0.0000000000000000084	-0.5	Artery - Tibial
								ENSG00000130413.11	STK33	0.000011	-0.53	Brain - Cerebellar Hemisphere
								ENSG00000130413.11	STK33	0.000017	-0.5	Brain - Cerebellum
								ENSG00000130413.11	STK33	0.0000000012	-0.29	Testis
								ENSG00000166436.11	TRIM66	0.000011	-0.31	Breast - Mammary Tissue
								ENSG00000166436.11	TRIM66	0.000042	-0.18	Muscle - Skeletal
								ENSG00000166436.11	TRIM66	0.0000062	-0.21	Skin - Sun Exposed (Lower leg)
11	rs10769908	8462542	rs10743076dbSNP	8539024	-76482	0.93	0.96	ENSG00000130413.11	STK33	0.0000023	-0.2	Adipose - Visceral (Omentum)
								ENSG00000130413.11	STK33	0.00000000000021	-0.63	Artery - Aorta
								ENSG00000130413.11	STK33	0.00000011	-0.53	Artery - Coronary
								ENSG00000130413.11	STK33	0.0000000000000000083	-0.5	Artery - Tibial
								ENSG00000130413.11	STK33	0.000011	-0.53	Brain - Cerebellar Hemisphere
								ENSG00000130413.11	STK33	0.000017	-0.5	Brain - Cerebellum
								ENSG00000130413.11	STK33	0.0000000013	-0.29	Testis
								ENSG00000166436.11	TRIM66	0.000011	-0.31	Breast - Mammary Tissue
								ENSG00000166436.11	TRIM66	0.000043	-0.18	Muscle - Skeletal
								ENSG00000166436.11	TRIM66	0.0000063	-0.21	Skin - Sun Exposed (Lower leg)
11	rs10769908	8462542	rs2015629dbSNP	8542879	-80337	0.87	0.96	ENSG00000130413.11	STK33	0.00000027	-0.23	Adipose - Visceral (Omentum)
								ENSG00000130413.11	STK33	0.00000000000088	-0.63	Artery - Aorta
								ENSG00000130413.11	STK33	0.000000052	-0.54	Artery - Coronary
								ENSG00000130413.11	STK33	0.00000000000000011	-0.49	Artery - Tibial
								ENSG00000130413.11	STK33	0.0000059	-0.55	Brain - Cerebellar Hemisphere
								ENSG00000130413.11	STK33	0.000033	-0.49	Brain - Cerebellum
								ENSG00000130413.11	STK33	0.000000003	-0.29	Testis
								ENSG00000166436.11	TRIM66	0.000041	-0.2	Skin - Sun Exposed (Lower leg)
								ENSG00000166436.11	TRIM66	0.000013	-0.23	Thyroid
11	rs10769908	8462542	rs1446463dbSNP	8544782	-82240	0.95	0.97	ENSG00000130413.11	STK33	0.0000023	-0.2	Adipose - Visceral (Omentum)
								ENSG00000130413.11	STK33	0.00000000000021	-0.63	Artery - Aorta
								ENSG00000130413.11	STK33	0.00000011	-0.53	Artery - Coronary
								ENSG00000130413.11	STK33	0.0000000000000000084	-0.5	Artery - Tibial
								ENSG00000130413.11	STK33	0.000011	-0.53	Brain - Cerebellar Hemisphere
								ENSG00000130413.11	STK33	0.000017	-0.5	Brain - Cerebellum
								ENSG00000130413.11	STK33	0.0000000013	-0.29	Testis
								ENSG00000166436.11	TRIM66	0.000011	-0.31	Breast - Mammary Tissue
								ENSG00000166436.11	TRIM66	0.000042	-0.18	Muscle - Skeletal
								ENSG00000166436.11	TRIM66	0.0000062	-0.21	Skin - Sun Exposed (Lower leg)
11	rs10769908	8462542	rs1446462dbSNP	8544796	-82254	0.95	0.97	ENSG00000130413.11	STK33	0.0000023	-0.2	Adipose - Visceral (Omentum)
								ENSG00000130413.11	STK33	0.00000000000021	-0.63	Artery - Aorta
								ENSG00000130413.11	STK33	0.00000011	-0.53	Artery - Coronary
								ENSG00000130413.11	STK33	0.0000000000000000084	-0.5	Artery - Tibial
								ENSG00000130413.11	STK33	0.000011	-0.53	Brain - Cerebellar Hemisphere
								ENSG00000130413.11	STK33	0.000017	-0.5	Brain - Cerebellum
								ENSG00000130413.11	STK33	0.0000000013	-0.29	Testis
								ENSG00000166436.11	TRIM66	0.000011	-0.31	Breast - Mammary Tissue
								ENSG00000166436.11	TRIM66	0.000042	-0.18	Muscle - Skeletal
								ENSG00000166436.11	TRIM66	0.0000062	-0.21	Skin - Sun Exposed (Lower leg)
11	rs10769908	8462542	rs11041974dbSNP	8547395	-84853	0.94	0.97	ENSG00000130413.11	STK33	0.0000011	-0.21	Adipose - Visceral (Omentum)
								ENSG00000130413.11	STK33	0.00000000000011	-0.64	Artery - Aorta
								ENSG00000130413.11	STK33	0.00000011	-0.53	Artery - Coronary
								ENSG00000130413.11	STK33	0.0000000000000000011	-0.51	Artery - Tibial
								ENSG00000130413.11	STK33	0.0000068	-0.54	Brain - Cerebellar Hemisphere
								ENSG00000130413.11	STK33	0.00002	-0.49	Brain - Cerebellum
								ENSG00000130413.11	STK33	0.0000069	-0.3	Stomach
								ENSG00000130413.11	STK33	0.000000002	-0.29	Testis
								ENSG00000166436.11	TRIM66	0.000031	-0.18	Muscle - Skeletal
								ENSG00000166436.11	TRIM66	0.0000089	-0.21	Skin - Sun Exposed (Lower leg)
11	rs10769908	8462542	rs10840072dbSNP	8547813	-85271	0.9	0.97	ENSG00000130413.11	STK33	0.000002	-0.21	Adipose - Visceral (Omentum)
								ENSG00000130413.11	STK33	0.000000000000045	-0.65	Artery - Aorta
								ENSG00000130413.11	STK33	0.000001	-0.5	Artery - Coronary
								ENSG00000130413.11	STK33	0.0000000000000000046	-0.5	Artery - Tibial
								ENSG00000130413.11	STK33	0.00001	-0.54	Brain - Cerebellar Hemisphere
								ENSG00000130413.11	STK33	0.000045	-0.48	Brain - Cerebellum
								ENSG00000130413.11	STK33	0.000028	-0.27	Nerve - Tibial
								ENSG00000130413.11	STK33	0.0000072	-0.31	Stomach
								ENSG00000130413.11	STK33	0.00000000035	-0.3	Testis
								ENSG00000166436.11	TRIM66	0.000063	-0.18	Muscle - Skeletal
11	rs10769908	8462542	rs10769914dbSNP	8554655	-92113	0.93	0.96	ENSG00000130413.11	STK33	0.0000011	-0.21	Adipose - Visceral (Omentum)
								ENSG00000130413.11	STK33	0.00000000000011	-0.64	Artery - Aorta
								ENSG00000130413.11	STK33	0.00000011	-0.53	Artery - Coronary
								ENSG00000130413.11	STK33	0.0000000000000000011	-0.51	Artery - Tibial
								ENSG00000130413.11	STK33	0.0000068	-0.54	Brain - Cerebellar Hemisphere
								ENSG00000130413.11	STK33	0.00002	-0.49	Brain - Cerebellum
								ENSG00000130413.11	STK33	0.0000069	-0.3	Stomach
								ENSG00000130413.11	STK33	0.000000002	-0.29	Testis
								ENSG00000166436.11	TRIM66	0.000031	-0.18	Muscle - Skeletal
								ENSG00000166436.11	TRIM66	0.0000092	-0.21	Skin - Sun Exposed (Lower leg)
11	rs10769908	8462542	rs9734055dbSNP	8555689	-93147	0.91	0.96	ENSG00000130413.11	STK33	0.0000011	-0.21	Adipose - Visceral (Omentum)
								ENSG00000130413.11	STK33	0.00000000000012	-0.64	Artery - Aorta
								ENSG00000130413.11	STK33	0.00000011	-0.53	Artery - Coronary
								ENSG00000130413.11	STK33	0.0000000000000000011	-0.51	Artery - Tibial
								ENSG00000130413.11	STK33	0.0000068	-0.54	Brain - Cerebellar Hemisphere
								ENSG00000130413.11	STK33	0.00002	-0.49	Brain - Cerebellum
								ENSG00000130413.11	STK33	0.000007	-0.3	Stomach
								ENSG00000130413.11	STK33	0.0000000018	-0.29	Testis
								ENSG00000166436.11	TRIM66	0.000032	-0.18	Muscle - Skeletal
								ENSG00000166436.11	TRIM66	0.0000096	-0.21	Skin - Sun Exposed (Lower leg)
11	rs10769908	8462542	rs11041978dbSNP	8556603	-94061	0.92	0.96	ENSG00000130413.11	STK33	0.0000011	-0.21	Adipose - Visceral (Omentum)
								ENSG00000130413.11	STK33	0.00000000000012	-0.64	Artery - Aorta
								ENSG00000130413.11	STK33	0.00000011	-0.53	Artery - Coronary
								ENSG00000130413.11	STK33	0.000000000000000001	-0.51	Artery - Tibial
								ENSG00000130413.11	STK33	0.0000061	-0.54	Brain - Cerebellar Hemisphere
								ENSG00000130413.11	STK33	0.00002	-0.49	Brain - Cerebellum
								ENSG00000130413.11	STK33	0.0000067	-0.31	Stomach
								ENSG00000130413.11	STK33	0.000000002	-0.29	Testis
								ENSG00000166436.11	TRIM66	0.000032	-0.18	Muscle - Skeletal
								ENSG00000166436.11	TRIM66	0.0000097	-0.21	Skin - Sun Exposed (Lower leg)
11	rs10769908	8462542	rs9704586dbSNP	8556983	-94441	0.93	0.96	ENSG00000130413.11	STK33	0.0000011	-0.21	Adipose - Visceral (Omentum)
								ENSG00000130413.11	STK33	0.00000000000011	-0.64	Artery - Aorta
								ENSG00000130413.11	STK33	0.00000011	-0.53	Artery - Coronary
								ENSG00000130413.11	STK33	8.4E-19	-0.51	Artery - Tibial
								ENSG00000130413.11	STK33	0.0000068	-0.54	Brain - Cerebellar Hemisphere
								ENSG00000130413.11	STK33	0.00002	-0.49	Brain - Cerebellum
								ENSG00000130413.11	STK33	0.0000065	-0.31	Stomach
								ENSG00000130413.11	STK33	0.0000000019	-0.29	Testis
								ENSG00000166436.11	TRIM66	0.00003	-0.18	Muscle - Skeletal
								ENSG00000166436.11	TRIM66	0.0000087	-0.21	Skin - Sun Exposed (Lower leg)
11	rs10769908	8462542	rs9704806dbSNP	8557189	-94647	0.92	0.96	ENSG00000130413.11	STK33	0.0000011	-0.21	Adipose - Visceral (Omentum)
								ENSG00000130413.11	STK33	0.00000000000061	-0.63	Artery - Aorta
								ENSG00000130413.11	STK33	0.0000001	-0.54	Artery - Coronary
								ENSG00000130413.11	STK33	8.3E-19	-0.51	Artery - Tibial
								ENSG00000130413.11	STK33	0.0000062	-0.54	Brain - Cerebellar Hemisphere
								ENSG00000130413.11	STK33	0.000016	-0.5	Brain - Cerebellum
								ENSG00000130413.11	STK33	0.000008	-0.31	Stomach
								ENSG00000130413.11	STK33	0.0000000016	-0.29	Testis
								ENSG00000166436.11	TRIM66	0.000023	-0.19	Muscle - Skeletal
								ENSG00000166436.11	TRIM66	0.0000071	-0.22	Skin - Sun Exposed (Lower leg)
11	rs10769908	8462542	rs9704807dbSNP	8557224	-94682	0.91	0.96	ENSG00000130413.11	STK33	0.0000012	-0.21	Adipose - Visceral (Omentum)
								ENSG00000130413.11	STK33	0.00000000000011	-0.63	Artery - Aorta
								ENSG00000130413.11	STK33	0.00000011	-0.53	Artery - Coronary
								ENSG00000130413.11	STK33	3.2E-19	-0.51	Artery - Tibial
								ENSG00000130413.11	STK33	0.0000068	-0.54	Brain - Cerebellar Hemisphere
								ENSG00000130413.11	STK33	0.00002	-0.49	Brain - Cerebellum
								ENSG00000130413.11	STK33	0.000062	-0.27	Nerve - Tibial
								ENSG00000130413.11	STK33	0.00002	-0.29	Stomach
								ENSG00000130413.11	STK33	0.0000000018	-0.29	Testis
								ENSG00000166436.11	TRIM66	0.000008	-0.21	Skin - Sun Exposed (Lower leg)
11	rs10769908	8462542	rs11041980dbSNP	8557534	-94992	0.86	0.94	ENSG00000130413.11	STK33	0.0000005	-0.21	Adipose - Visceral (Omentum)
								ENSG00000130413.11	STK33	0.0000000000000088	-0.67	Artery - Aorta
								ENSG00000130413.11	STK33	0.000000017	-0.59	Artery - Coronary
								ENSG00000130413.11	STK33	0.00000000000000036	-0.48	Artery - Tibial
								ENSG00000130413.11	STK33	0.00000073	-0.59	Brain - Cerebellar Hemisphere
								ENSG00000130413.11	STK33	0.0000009	-0.58	Brain - Cerebellum
								ENSG00000130413.11	STK33	0.0000043	-0.31	Stomach
								ENSG00000130413.11	STK33	0.00000074	-0.24	Testis
11	rs10769908	8462542	rs11041981dbSNP	8557661	-95119	0.89	0.96	ENSG00000130413.11	STK33	0.0000008	-0.21	Adipose - Visceral (Omentum)
								ENSG00000130413.11	STK33	0.00000000000000073	-0.68	Artery - Aorta
								ENSG00000130413.11	STK33	0.000000017	-0.59	Artery - Coronary
								ENSG00000130413.11	STK33	0.00000000000000045	-0.47	Artery - Tibial
								ENSG00000130413.11	STK33	0.00000077	-0.59	Brain - Cerebellar Hemisphere
								ENSG00000130413.11	STK33	0.0000009	-0.57	Brain - Cerebellum
								ENSG00000130413.11	STK33	0.0000055	-0.31	Stomach
								ENSG00000130413.11	STK33	0.0000018	-0.23	Testis
11	rs10769908	8462542	rs11041983dbSNP	8559072	-96530	0.92	0.96	ENSG00000130413.11	STK33	0.0000011	-0.21	Adipose - Visceral (Omentum)
								ENSG00000130413.11	STK33	0.00000000000058	-0.63	Artery - Aorta
								ENSG00000130413.11	STK33	0.00000011	-0.54	Artery - Coronary
								ENSG00000130413.11	STK33	0.0000000000000000011	-0.51	Artery - Tibial
								ENSG00000130413.11	STK33	0.000007	-0.54	Brain - Cerebellar Hemisphere
								ENSG00000130413.11	STK33	0.00002	-0.49	Brain - Cerebellum
								ENSG00000130413.11	STK33	0.000076	-0.26	Nerve - Tibial
								ENSG00000130413.11	STK33	0.0000078	-0.3	Stomach
								ENSG00000130413.11	STK33	0.0000000016	-0.29	Testis
								ENSG00000166436.11	TRIM66	0.000017	-0.19	Muscle - Skeletal
11	rs10769908	8462542	rs11041985dbSNP	8561137	-98595	0.93	0.96	ENSG00000130413.11	STK33	0.0000011	-0.21	Adipose - Visceral (Omentum)
								ENSG00000130413.11	STK33	0.00000000000011	-0.64	Artery - Aorta
								ENSG00000130413.11	STK33	0.00000011	-0.53	Artery - Coronary
								ENSG00000130413.11	STK33	0.0000000000000000011	-0.51	Artery - Tibial
								ENSG00000130413.11	STK33	0.0000068	-0.54	Brain - Cerebellar Hemisphere
								ENSG00000130413.11	STK33	0.00002	-0.49	Brain - Cerebellum
								ENSG00000130413.11	STK33	0.0000069	-0.3	Stomach
								ENSG00000130413.11	STK33	0.000000002	-0.29	Testis
								ENSG00000166436.11	TRIM66	0.000031	-0.18	Muscle - Skeletal
								ENSG00000166436.11	TRIM66	0.0000092	-0.21	Skin - Sun Exposed (Lower leg)
11	rs10769908	8462542	rs9300090dbSNP	8563837	-101295	0.9	0.96	ENSG00000130413.11	STK33	0.0000096	-0.19	Adipose - Visceral (Omentum)
								ENSG00000130413.11	STK33	0.00000000000046	-0.62	Artery - Aorta
								ENSG00000130413.11	STK33	0.00000037	-0.56	Artery - Coronary
								ENSG00000130413.11	STK33	2e-20	-0.55	Artery - Tibial
								ENSG00000130413.11	STK33	0.0000032	-0.57	Brain - Cerebellar Hemisphere
								ENSG00000130413.11	STK33	0.0000000012	-0.3	Testis
								ENSG00000166436.11	TRIM66	0.0000057	-0.32	Breast - Mammary Tissue
								ENSG00000166436.11	TRIM66	0.000025	-0.21	Skin - Sun Exposed (Lower leg)
								ENSG00000166436.11	TRIM66	0.000001	-0.26	Thyroid
11	rs10769908	8462542	rs11041990dbSNP	8564068	-101526	0.89	0.96	ENSG00000130413.11	STK33	0.00000078	-0.21	Adipose - Visceral (Omentum)
								ENSG00000130413.11	STK33	0.00000000000000054	-0.69	Artery - Aorta
								ENSG00000130413.11	STK33	0.00000034	-0.53	Artery - Coronary
								ENSG00000130413.11	STK33	0.00000000000000034	-0.47	Artery - Tibial
								ENSG00000130413.11	STK33	0.0000024	-0.56	Brain - Cerebellar Hemisphere
								ENSG00000130413.11	STK33	0.0000018	-0.56	Brain - Cerebellum
								ENSG00000130413.11	STK33	0.0000018	-0.32	Stomach
								ENSG00000130413.11	STK33	0.0000003	-0.25	Testis
								ENSG00000166436.11	TRIM66	0.000047	-0.21	Thyroid
11	rs10769908	8462542	rs9737312dbSNP	8564142	-101600	0.89	0.96	ENSG00000130413.11	STK33	0.00000054	-0.21	Adipose - Visceral (Omentum)
								ENSG00000130413.11	STK33	0.00000000000000073	-0.68	Artery - Aorta
								ENSG00000130413.11	STK33	0.000000081	-0.54	Artery - Coronary
								ENSG00000130413.11	STK33	0.00000000000000026	-0.48	Artery - Tibial
								ENSG00000130413.11	STK33	0.00000051	-0.58	Brain - Cerebellar Hemisphere
								ENSG00000130413.11	STK33	0.00000064	-0.57	Brain - Cerebellum
								ENSG00000130413.11	STK33	0.0000055	-0.31	Stomach
								ENSG00000130413.11	STK33	0.00000034	-0.25	Testis
11	rs10769908	8462542	rs9705083dbSNP	8565225	-102683	0.89	0.96	ENSG00000130413.11	STK33	0.00000053	-0.21	Adipose - Visceral (Omentum)
								ENSG00000130413.11	STK33	0.00000000000000073	-0.68	Artery - Aorta
								ENSG00000130413.11	STK33	0.000000081	-0.54	Artery - Coronary
								ENSG00000130413.11	STK33	0.00000000000000024	-0.48	Artery - Tibial
								ENSG00000130413.11	STK33	0.00000051	-0.58	Brain - Cerebellar Hemisphere
								ENSG00000130413.11	STK33	0.00000064	-0.57	Brain - Cerebellum
								ENSG00000130413.11	STK33	0.0000055	-0.31	Stomach
								ENSG00000130413.11	STK33	0.00000034	-0.25	Testis
11	rs10769908	8462542	rs9300091dbSNP	8567276	-104734	0.91	0.96	ENSG00000130413.11	STK33	0.0000019	-0.2	Adipose - Visceral (Omentum)
								ENSG00000130413.11	STK33	0.00000000000011	-0.64	Artery - Aorta
								ENSG00000130413.11	STK33	0.00000011	-0.53	Artery - Coronary
								ENSG00000130413.11	STK33	0.0000000000000000014	-0.51	Artery - Tibial
								ENSG00000130413.11	STK33	0.0000068	-0.54	Brain - Cerebellar Hemisphere
								ENSG00000130413.11	STK33	0.00002	-0.49	Brain - Cerebellum
								ENSG00000130413.11	STK33	0.000068	-0.26	Nerve - Tibial
								ENSG00000130413.11	STK33	0.0000069	-0.3	Stomach
								ENSG00000130413.11	STK33	0.000000002	-0.29	Testis
								ENSG00000130413.11	STK33	0.000051	0.3	Whole Blood
11	rs10769908	8462542	rs9736791dbSNP	8568101	-105559	0.91	0.96	ENSG00000130413.11	STK33	0.0000011	-0.21	Adipose - Visceral (Omentum)
								ENSG00000130413.11	STK33	0.00000000000011	-0.64	Artery - Aorta
								ENSG00000130413.11	STK33	0.00000011	-0.53	Artery - Coronary
								ENSG00000130413.11	STK33	9.4E-19	-0.51	Artery - Tibial
								ENSG00000130413.11	STK33	0.0000068	-0.54	Brain - Cerebellar Hemisphere
								ENSG00000130413.11	STK33	0.00002	-0.49	Brain - Cerebellum
								ENSG00000130413.11	STK33	0.0000069	-0.3	Stomach
								ENSG00000130413.11	STK33	0.000000002	-0.29	Testis
								ENSG00000166436.11	TRIM66	0.000031	-0.18	Muscle - Skeletal
								ENSG00000166436.11	TRIM66	0.0000095	-0.21	Skin - Sun Exposed (Lower leg)
11	rs10769908	8462542	rs9300092dbSNP	8568945	-106403	0.92	0.96	ENSG00000130413.11	STK33	0.0000011	-0.21	Adipose - Visceral (Omentum)
								ENSG00000130413.11	STK33	0.00000000000011	-0.64	Artery - Aorta
								ENSG00000130413.11	STK33	0.00000011	-0.53	Artery - Coronary
								ENSG00000130413.11	STK33	0.0000000000000000011	-0.51	Artery - Tibial
								ENSG00000130413.11	STK33	0.0000068	-0.54	Brain - Cerebellar Hemisphere
								ENSG00000130413.11	STK33	0.00002	-0.49	Brain - Cerebellum
								ENSG00000130413.11	STK33	0.0000069	-0.3	Stomach
								ENSG00000130413.11	STK33	0.000000002	-0.29	Testis
								ENSG00000166436.11	TRIM66	0.000031	-0.18	Muscle - Skeletal
								ENSG00000166436.11	TRIM66	0.0000091	-0.21	Skin - Sun Exposed (Lower leg)
11	rs10769908	8462542	rs9300093dbSNP	8569278	-106736	0.93	0.96	ENSG00000130413.11	STK33	0.0000011	-0.21	Adipose - Visceral (Omentum)
								ENSG00000130413.11	STK33	0.00000000000011	-0.64	Artery - Aorta
								ENSG00000130413.11	STK33	0.00000011	-0.53	Artery - Coronary
								ENSG00000130413.11	STK33	0.0000000000000000011	-0.51	Artery - Tibial
								ENSG00000130413.11	STK33	0.0000068	-0.54	Brain - Cerebellar Hemisphere
								ENSG00000130413.11	STK33	0.00002	-0.49	Brain - Cerebellum
								ENSG00000130413.11	STK33	0.0000069	-0.3	Stomach
								ENSG00000130413.11	STK33	0.000000002	-0.29	Testis
								ENSG00000166436.11	TRIM66	0.000031	-0.18	Muscle - Skeletal
								ENSG00000166436.11	TRIM66	0.0000091	-0.21	Skin - Sun Exposed (Lower leg)
11	rs10769908	8462542	rs9737401dbSNP	8574105	-111563	0.88	0.96	ENSG00000130413.11	STK33	0.00000099	-0.21	Adipose - Visceral (Omentum)
								ENSG00000130413.11	STK33	0.00000000000024	-0.63	Artery - Aorta
								ENSG00000130413.11	STK33	0.00000014	-0.53	Artery - Coronary
								ENSG00000130413.11	STK33	0.0000000000000000018	-0.51	Artery - Tibial
								ENSG00000130413.11	STK33	0.000017	-0.51	Brain - Cerebellar Hemisphere
								ENSG00000130413.11	STK33	0.000038	-0.47	Brain - Cerebellum
								ENSG00000130413.11	STK33	0.000063	-0.27	Nerve - Tibial
								ENSG00000130413.11	STK33	0.0000022	-0.33	Stomach
								ENSG00000130413.11	STK33	0.000000002	-0.29	Testis
								ENSG00000166436.11	TRIM66	0.000039	-0.18	Muscle - Skeletal
11	rs10769908	8462542	rs9705253dbSNP	8574936	-112394	0.93	0.96	ENSG00000130413.11	STK33	0.000001	-0.21	Adipose - Visceral (Omentum)
								ENSG00000130413.11	STK33	0.00000000000011	-0.64	Artery - Aorta
								ENSG00000130413.11	STK33	0.0000001	-0.53	Artery - Coronary
								ENSG00000130413.11	STK33	0.0000000000000000011	-0.51	Artery - Tibial
								ENSG00000130413.11	STK33	0.0000067	-0.54	Brain - Cerebellar Hemisphere
								ENSG00000130413.11	STK33	0.00002	-0.49	Brain - Cerebellum
								ENSG00000130413.11	STK33	0.0000067	-0.31	Stomach
								ENSG00000130413.11	STK33	0.000000002	-0.29	Testis
								ENSG00000166436.11	TRIM66	0.000031	-0.18	Muscle - Skeletal
								ENSG00000166436.11	TRIM66	0.0000091	-0.21	Skin - Sun Exposed (Lower leg)
11	rs10769908	8462542	rs11041993dbSNP	8575007	-112465	0.89	0.96	ENSG00000130413.11	STK33	0.00000069	-0.21	Adipose - Visceral (Omentum)
								ENSG00000130413.11	STK33	0.00000000000000054	-0.69	Artery - Aorta
								ENSG00000130413.11	STK33	0.00000032	-0.53	Artery - Coronary
								ENSG00000130413.11	STK33	0.00000000000000018	-0.48	Artery - Tibial
								ENSG00000130413.11	STK33	0.00000096	-0.58	Brain - Cerebellar Hemisphere
								ENSG00000130413.11	STK33	0.0000018	-0.56	Brain - Cerebellum
								ENSG00000130413.11	STK33	0.0000017	-0.32	Stomach
								ENSG00000130413.11	STK33	0.0000003	-0.25	Testis
								ENSG00000166436.11	TRIM66	0.000051	-0.21	Thyroid
11	rs10769908	8462542	rs10769915dbSNP	8575902	-113360	0.93	0.96	ENSG00000130413.11	STK33	0.000001	-0.21	Adipose - Visceral (Omentum)
								ENSG00000130413.11	STK33	0.00000000000011	-0.64	Artery - Aorta
								ENSG00000130413.11	STK33	0.000000076	-0.54	Artery - Coronary
								ENSG00000130413.11	STK33	0.0000000000000000011	-0.51	Artery - Tibial
								ENSG00000130413.11	STK33	0.0000062	-0.55	Brain - Cerebellar Hemisphere
								ENSG00000130413.11	STK33	0.000018	-0.5	Brain - Cerebellum
								ENSG00000130413.11	STK33	0.0000057	-0.31	Stomach
								ENSG00000130413.11	STK33	0.000000002	-0.29	Testis
								ENSG00000166436.11	TRIM66	0.000034	-0.18	Muscle - Skeletal
								ENSG00000166436.11	TRIM66	0.00001	-0.21	Skin - Sun Exposed (Lower leg)
11	rs10769908	8462542	rs11041994dbSNP	8576319	-113777	0.89	0.96	ENSG00000130413.11	STK33	0.0000008	-0.21	Adipose - Visceral (Omentum)
								ENSG00000130413.11	STK33	0.00000000000000054	-0.69	Artery - Aorta
								ENSG00000130413.11	STK33	0.00000012	-0.55	Artery - Coronary
								ENSG00000130413.11	STK33	0.00000000000000019	-0.48	Artery - Tibial
								ENSG00000130413.11	STK33	0.00000084	-0.6	Brain - Cerebellar Hemisphere
								ENSG00000130413.11	STK33	0.0000014	-0.58	Brain - Cerebellum
								ENSG00000130413.11	STK33	0.00000098	-0.33	Stomach
								ENSG00000130413.11	STK33	0.0000003	-0.25	Testis
								ENSG00000166436.11	TRIM66	0.000046	-0.21	Thyroid
11	rs10769908	8462542	rs10769916dbSNP	8576667	-114125	0.93	0.96	ENSG00000130413.11	STK33	0.000001	-0.21	Adipose - Visceral (Omentum)
								ENSG00000130413.11	STK33	0.00000000000011	-0.64	Artery - Aorta
								ENSG00000130413.11	STK33	0.000000073	-0.54	Artery - Coronary
								ENSG00000130413.11	STK33	0.0000000000000000011	-0.51	Artery - Tibial
								ENSG00000130413.11	STK33	0.0000061	-0.55	Brain - Cerebellar Hemisphere
								ENSG00000130413.11	STK33	0.000018	-0.5	Brain - Cerebellum
								ENSG00000130413.11	STK33	0.0000056	-0.31	Stomach
								ENSG00000130413.11	STK33	0.000000002	-0.29	Testis
								ENSG00000166436.11	TRIM66	0.000034	-0.18	Muscle - Skeletal
								ENSG00000166436.11	TRIM66	0.00001	-0.21	Skin - Sun Exposed (Lower leg)
11	rs10769908	8462542	rs11041995dbSNP	8576686	-114144	0.89	0.96	ENSG00000130413.11	STK33	0.00000069	-0.21	Adipose - Visceral (Omentum)
								ENSG00000130413.11	STK33	0.00000000000000054	-0.69	Artery - Aorta
								ENSG00000130413.11	STK33	0.00000023	-0.54	Artery - Coronary
								ENSG00000130413.11	STK33	0.00000000000000018	-0.48	Artery - Tibial
								ENSG00000130413.11	STK33	0.00000086	-0.59	Brain - Cerebellar Hemisphere
								ENSG00000130413.11	STK33	0.0000016	-0.57	Brain - Cerebellum
								ENSG00000130413.11	STK33	0.0000014	-0.32	Stomach
								ENSG00000130413.11	STK33	0.0000003	-0.25	Testis
								ENSG00000166436.11	TRIM66	0.000052	-0.21	Thyroid
11	rs10769908	8462542	rs10160430dbSNP	8578329	-115787	0.92	-0.96	ENSG00000130413.11	STK33	0.000001	0.21	Adipose - Visceral (Omentum)
								ENSG00000130413.11	STK33	0.00000000000011	0.64	Artery - Aorta
								ENSG00000130413.11	STK33	0.000000074	0.54	Artery - Coronary
								ENSG00000130413.11	STK33	0.0000000000000000011	0.51	Artery - Tibial
								ENSG00000130413.11	STK33	0.0000061	0.55	Brain - Cerebellar Hemisphere
								ENSG00000130413.11	STK33	0.000018	0.5	Brain - Cerebellum
								ENSG00000130413.11	STK33	0.0000056	0.31	Stomach
								ENSG00000130413.11	STK33	0.000000002	0.29	Testis
								ENSG00000166436.11	TRIM66	0.000034	0.18	Muscle - Skeletal
								ENSG00000166436.11	TRIM66	0.00001	0.21	Skin - Sun Exposed (Lower leg)
11	rs10769908	8462542	rs10160805dbSNP	8578846	-116304	0.93	-0.96	ENSG00000130413.11	STK33	0.000001	0.21	Adipose - Visceral (Omentum)
								ENSG00000130413.11	STK33	0.00000000000011	0.64	Artery - Aorta
								ENSG00000130413.11	STK33	0.000000074	0.54	Artery - Coronary
								ENSG00000130413.11	STK33	0.000000000000000001	0.51	Artery - Tibial
								ENSG00000130413.11	STK33	0.0000061	0.55	Brain - Cerebellar Hemisphere
								ENSG00000130413.11	STK33	0.000018	0.5	Brain - Cerebellum
								ENSG00000130413.11	STK33	0.0000057	0.31	Stomach
								ENSG00000130413.11	STK33	0.000000002	0.29	Testis
								ENSG00000166436.11	TRIM66	0.000034	0.18	Muscle - Skeletal
								ENSG00000166436.11	TRIM66	0.00001	0.21	Skin - Sun Exposed (Lower leg)
11	rs10769908	8462542	rs10840077dbSNP	8579663	-117121	0.93	-0.96	ENSG00000130413.11	STK33	0.000001	0.21	Adipose - Visceral (Omentum)
								ENSG00000130413.11	STK33	0.000000000000097	0.64	Artery - Aorta
								ENSG00000130413.11	STK33	0.000000075	0.54	Artery - Coronary
								ENSG00000130413.11	STK33	9.8E-19	0.51	Artery - Tibial
								ENSG00000130413.11	STK33	0.0000062	0.55	Brain - Cerebellar Hemisphere
								ENSG00000130413.11	STK33	0.000018	0.5	Brain - Cerebellum
								ENSG00000130413.11	STK33	0.0000057	0.31	Stomach
								ENSG00000130413.11	STK33	0.000000002	0.29	Testis
								ENSG00000166436.11	TRIM66	0.000035	0.18	Muscle - Skeletal
								ENSG00000166436.11	TRIM66	0.00001	0.21	Skin - Sun Exposed (Lower leg)
11	rs10769908	8462542	rs11041997dbSNP	8580469	-117927	0.88	-0.96	ENSG00000130413.11	STK33	0.00000068	0.21	Adipose - Visceral (Omentum)
								ENSG00000130413.11	STK33	0.00000000000000043	0.69	Artery - Aorta
								ENSG00000130413.11	STK33	0.00000025	0.53	Artery - Coronary
								ENSG00000130413.11	STK33	0.00000000000000013	0.48	Artery - Tibial
								ENSG00000130413.11	STK33	0.00000079	0.59	Brain - Cerebellar Hemisphere
								ENSG00000130413.11	STK33	0.0000017	0.57	Brain - Cerebellum
								ENSG00000130413.11	STK33	0.0000014	0.32	Stomach
								ENSG00000130413.11	STK33	0.00000028	0.25	Testis
								ENSG00000166436.11	TRIM66	0.000059	0.21	Thyroid
11	rs10769908	8462542	rs4929949dbSNP	8583046	-120504	0.92	-0.96	ENSG00000130413.11	STK33	0.000001	0.21	Adipose - Visceral (Omentum)
								ENSG00000130413.11	STK33	0.000000000000066	0.64	Artery - Aorta
								ENSG00000130413.11	STK33	0.00000008	0.54	Artery - Coronary
								ENSG00000130413.11	STK33	7.7E-19	0.51	Artery - Tibial
								ENSG00000130413.11	STK33	0.0000063	0.54	Brain - Cerebellar Hemisphere
								ENSG00000130413.11	STK33	0.000018	0.5	Brain - Cerebellum
								ENSG00000130413.11	STK33	0.000074	0.26	Nerve - Tibial
								ENSG00000130413.11	STK33	0.0000059	0.31	Stomach
								ENSG00000130413.11	STK33	0.0000000018	0.29	Testis
								ENSG00000166436.11	TRIM66	0.000039	0.18	Muscle - Skeletal
11	rs10769908	8462542	rs11041999dbSNP	8584192	-121650	0.93	-0.96	ENSG00000130413.11	STK33	0.000001	0.21	Adipose - Visceral (Omentum)
								ENSG00000130413.11	STK33	0.000000000000058	0.64	Artery - Aorta
								ENSG00000130413.11	STK33	0.00000008	0.54	Artery - Coronary
								ENSG00000130413.11	STK33	0.000000000000000001	0.51	Artery - Tibial
								ENSG00000130413.11	STK33	0.0000047	0.55	Brain - Cerebellar Hemisphere
								ENSG00000130413.11	STK33	0.000019	0.5	Brain - Cerebellum
								ENSG00000130413.11	STK33	0.0000058	0.31	Stomach
								ENSG00000130413.11	STK33	0.0000000017	0.29	Testis
								ENSG00000166436.11	TRIM66	0.000028	0.18	Muscle - Skeletal
								ENSG00000166436.11	TRIM66	0.0000051	0.22	Skin - Sun Exposed (Lower leg)
11	rs10769908	8462542	rs10840080dbSNP	8585826	-123284	0.89	-0.95	ENSG00000130413.11	STK33	0.0000012	0.21	Adipose - Visceral (Omentum)
								ENSG00000130413.11	STK33	0.00000000000007	0.64	Artery - Aorta
								ENSG00000130413.11	STK33	0.00000011	0.53	Artery - Coronary
								ENSG00000130413.11	STK33	7.1E-19	0.52	Artery - Tibial
								ENSG00000130413.11	STK33	0.0000067	0.55	Brain - Cerebellar Hemisphere
								ENSG00000130413.11	STK33	0.000013	0.51	Brain - Cerebellum
								ENSG00000130413.11	STK33	0.0000062	0.31	Stomach
								ENSG00000130413.11	STK33	0.0000000015	0.29	Testis
								ENSG00000130413.11	STK33	0.000052	-0.3	Whole Blood
								ENSG00000166436.11	TRIM66	0.0000093	0.21	Skin - Sun Exposed (Lower leg)
11	rs10769908	8462542	rs10840083dbSNP	8587089	-124547	0.88	-0.96	ENSG00000130413.11	STK33	0.00000064	0.21	Adipose - Visceral (Omentum)
								ENSG00000130413.11	STK33	0.00000000000000019	0.7	Artery - Aorta
								ENSG00000130413.11	STK33	0.00000026	0.53	Artery - Coronary
								ENSG00000130413.11	STK33	0.0000000000000001	0.48	Artery - Tibial
								ENSG00000130413.11	STK33	0.0000009	0.59	Brain - Cerebellar Hemisphere
								ENSG00000130413.11	STK33	0.0000017	0.57	Brain - Cerebellum
								ENSG00000130413.11	STK33	0.000072	0.26	Nerve - Tibial
								ENSG00000130413.11	STK33	0.0000015	0.32	Stomach
								ENSG00000130413.11	STK33	0.00000025	0.25	Testis
11	rs10769908	8462542	rs10840084dbSNP	8587727	-125185	0.91	-0.96	ENSG00000130413.11	STK33	0.0000023	0.21	Adipose - Visceral (Omentum)
								ENSG00000130413.11	STK33	0.000000000000044	0.65	Artery - Aorta
								ENSG00000130413.11	STK33	0.000000086	0.54	Artery - Coronary
								ENSG00000130413.11	STK33	0.0000000000000000023	0.51	Artery - Tibial
								ENSG00000130413.11	STK33	0.0000064	0.54	Brain - Cerebellar Hemisphere
								ENSG00000130413.11	STK33	0.000019	0.5	Brain - Cerebellum
								ENSG00000130413.11	STK33	0.0000062	0.31	Stomach
								ENSG00000130413.11	STK33	0.0000000063	0.28	Testis
								ENSG00000166436.11	TRIM66	0.000053	0.21	Adipose - Subcutaneous
								ENSG00000166436.11	TRIM66	0.000035	0.18	Muscle - Skeletal
11	rs10769908	8462542	rs10769918dbSNP	8588163	-125621	0.88	-0.96	ENSG00000130413.11	STK33	0.00000043	0.21	Adipose - Visceral (Omentum)
								ENSG00000130413.11	STK33	0.0000000000000002	0.69	Artery - Aorta
								ENSG00000130413.11	STK33	0.00000006	0.55	Artery - Coronary
								ENSG00000130413.11	STK33	0.000000000000000085	0.48	Artery - Tibial
								ENSG00000130413.11	STK33	0.00000021	0.6	Brain - Cerebellar Hemisphere
								ENSG00000130413.11	STK33	0.00000058	0.58	Brain - Cerebellum
								ENSG00000130413.11	STK33	0.0000076	0.3	Stomach
								ENSG00000130413.11	STK33	0.00000027	0.25	Testis
11	rs10769908	8462542	rs4418812dbSNP	8590453	-127911	0.91	-0.96	ENSG00000130413.11	STK33	0.000001	0.21	Adipose - Visceral (Omentum)
								ENSG00000130413.11	STK33	0.000000000000028	0.65	Artery - Aorta
								ENSG00000130413.11	STK33	0.00000009	0.54	Artery - Coronary
								ENSG00000130413.11	STK33	4.4E-19	0.52	Artery - Tibial
								ENSG00000130413.11	STK33	0.0000065	0.54	Brain - Cerebellar Hemisphere
								ENSG00000130413.11	STK33	0.000019	0.5	Brain - Cerebellum
								ENSG00000130413.11	STK33	0.000059	0.27	Nerve - Tibial
								ENSG00000130413.11	STK33	0.0000062	0.31	Stomach
								ENSG00000130413.11	STK33	0.0000000015	0.29	Testis
								ENSG00000166436.11	TRIM66	0.000051	0.18	Muscle - Skeletal
11	rs10769908	8462542	rs10840085dbSNP	8592402	-129860	0.88	-0.96	ENSG00000130413.11	STK33	0.00000061	0.21	Adipose - Visceral (Omentum)
								ENSG00000130413.11	STK33	0.000000000000000098	0.7	Artery - Aorta
								ENSG00000130413.11	STK33	0.00000029	0.53	Artery - Coronary
								ENSG00000130413.11	STK33	0.00000000000000013	0.48	Artery - Tibial
								ENSG00000130413.11	STK33	0.00000094	0.59	Brain - Cerebellar Hemisphere
								ENSG00000130413.11	STK33	0.0000017	0.57	Brain - Cerebellum
								ENSG00000130413.11	STK33	0.000056	0.26	Nerve - Tibial
								ENSG00000130413.11	STK33	0.0000016	0.32	Stomach
								ENSG00000130413.11	STK33	0.00000023	0.25	Testis
11	rs10769908	8462542	rs7934396dbSNP	8594085	-131543	0.86	-0.94	ENSG00000130413.11	STK33	0.0000021	0.2	Adipose - Visceral (Omentum)
								ENSG00000130413.11	STK33	0.00000000000003	0.65	Artery - Aorta
								ENSG00000130413.11	STK33	0.000000037	0.55	Artery - Coronary
								ENSG00000130413.11	STK33	0.0000000000000000039	0.5	Artery - Tibial
								ENSG00000130413.11	STK33	0.000069	0.26	Nerve - Tibial
								ENSG00000130413.11	STK33	0.000015	0.29	Stomach
								ENSG00000130413.11	STK33	0.000000004	0.28	Testis
								ENSG00000130413.11	STK33	0.000033	-0.3	Whole Blood
								ENSG00000166436.11	TRIM66	0.000012	0.27	Adipose - Visceral (Omentum)
								ENSG00000166436.11	TRIM66	0.000016	0.19	Muscle - Skeletal
11	rs10769908	8462542	rs4620720dbSNP	8594392	-131850	0.85	-0.95	ENSG00000130413.11	STK33	0.00000089	0.2	Adipose - Visceral (Omentum)
								ENSG00000130413.11	STK33	0.00000000000000037	0.69	Artery - Aorta
								ENSG00000130413.11	STK33	0.00000029	0.53	Artery - Coronary
								ENSG00000130413.11	STK33	0.0000000000000000051	0.5	Artery - Tibial
								ENSG00000130413.11	STK33	0.0000044	0.55	Brain - Cerebellar Hemisphere
								ENSG00000130413.11	STK33	0.0000025	0.55	Brain - Cerebellum
								ENSG00000130413.11	STK33	0.000038	0.27	Nerve - Tibial
								ENSG00000130413.11	STK33	0.0000015	0.32	Stomach
								ENSG00000130413.11	STK33	0.00000025	0.25	Testis
11	rs10769908	8462542	rs10840087dbSNP	8594708	-132166	0.88	-0.95	ENSG00000130413.11	STK33	0.0000011	0.21	Adipose - Visceral (Omentum)
								ENSG00000130413.11	STK33	0.00000000000001	0.65	Artery - Aorta
								ENSG00000130413.11	STK33	0.000000083	0.53	Artery - Coronary
								ENSG00000130413.11	STK33	9.4E-20	0.52	Artery - Tibial
								ENSG00000130413.11	STK33	0.000028	0.5	Brain - Cerebellar Hemisphere
								ENSG00000130413.11	STK33	0.000049	0.27	Nerve - Tibial
								ENSG00000130413.11	STK33	0.0000053	0.31	Stomach
								ENSG00000130413.11	STK33	0.00000000097	0.29	Testis
								ENSG00000166436.11	TRIM66	0.000027	0.2	Skin - Sun Exposed (Lower leg)
								ENSG00000166436.11	TRIM66	0.0000032	0.24	Thyroid
11	rs10769908	8462542	rs11042002dbSNP	8595099	-132557	0.88	-0.95	ENSG00000130413.11	STK33	0.000001	0.21	Adipose - Visceral (Omentum)
								ENSG00000130413.11	STK33	0.000000000000018	0.65	Artery - Aorta
								ENSG00000130413.11	STK33	0.000000098	0.54	Artery - Coronary
								ENSG00000130413.11	STK33	0.0000000000000000003	0.52	Artery - Tibial
								ENSG00000130413.11	STK33	0.000025	0.5	Brain - Cerebellar Hemisphere
								ENSG00000130413.11	STK33	0.00003	0.48	Brain - Cerebellum
								ENSG00000130413.11	STK33	0.00005	0.27	Nerve - Tibial
								ENSG00000130413.11	STK33	0.0000063	0.31	Stomach
								ENSG00000130413.11	STK33	0.0000000014	0.29	Testis
								ENSG00000166436.11	TRIM66	0.000049	0.18	Muscle - Skeletal
11	rs10769908	8462542	rs4244804dbSNP	8596003	-133461	0.85	-0.95	ENSG00000130413.11	STK33	0.00000089	0.2	Adipose - Visceral (Omentum)
								ENSG00000130413.11	STK33	0.00000000000000033	0.69	Artery - Aorta
								ENSG00000130413.11	STK33	0.0000003	0.53	Artery - Coronary
								ENSG00000130413.11	STK33	0.0000000000000000087	0.5	Artery - Tibial
								ENSG00000130413.11	STK33	0.0000044	0.55	Brain - Cerebellar Hemisphere
								ENSG00000130413.11	STK33	0.0000025	0.55	Brain - Cerebellum
								ENSG00000130413.11	STK33	0.000036	0.27	Nerve - Tibial
								ENSG00000130413.11	STK33	0.0000016	0.31	Stomach
								ENSG00000130413.11	STK33	0.00000024	0.25	Testis
11	rs10769908	8462542	rs4475924dbSNP	8598462	-135920	0.85	-0.95	ENSG00000130413.11	STK33	0.0000011	0.2	Adipose - Visceral (Omentum)
								ENSG00000130413.11	STK33	0.000000000000058	0.64	Artery - Aorta
								ENSG00000130413.11	STK33	0.00000018	0.54	Artery - Coronary
								ENSG00000130413.11	STK33	0.000000000000000013	0.49	Artery - Tibial
								ENSG00000130413.11	STK33	0.000012	0.53	Brain - Cerebellar Hemisphere
								ENSG00000130413.11	STK33	0.000012	0.51	Brain - Cerebellum
								ENSG00000130413.11	STK33	0.0000024	0.3	Stomach
								ENSG00000130413.11	STK33	0.00000084	0.24	Testis
								ENSG00000166436.11	TRIM66	0.000046	0.2	Thyroid
11	rs10769908	8462542	rs4612809dbSNP	8598491	-135949	0.85	-0.95	ENSG00000130413.11	STK33	0.0000011	0.2	Adipose - Visceral (Omentum)
								ENSG00000130413.11	STK33	0.000000000000058	0.64	Artery - Aorta
								ENSG00000130413.11	STK33	0.00000018	0.54	Artery - Coronary
								ENSG00000130413.11	STK33	0.000000000000000013	0.49	Artery - Tibial
								ENSG00000130413.11	STK33	0.000012	0.53	Brain - Cerebellar Hemisphere
								ENSG00000130413.11	STK33	0.000012	0.51	Brain - Cerebellum
								ENSG00000130413.11	STK33	0.0000024	0.3	Stomach
								ENSG00000130413.11	STK33	0.00000084	0.24	Testis
								ENSG00000166436.11	TRIM66	0.000047	0.2	Thyroid
11	rs10769908	8462542	rs6484485dbSNP	8599193	-136651	0.84	-0.94	ENSG00000130413.11	STK33	0.0000011	0.2	Adipose - Visceral (Omentum)
								ENSG00000130413.11	STK33	0.000000000000056	0.64	Artery - Aorta
								ENSG00000130413.11	STK33	0.00000018	0.54	Artery - Coronary
								ENSG00000130413.11	STK33	0.000000000000000013	0.49	Artery - Tibial
								ENSG00000130413.11	STK33	0.000012	0.53	Brain - Cerebellar Hemisphere
								ENSG00000130413.11	STK33	0.000012	0.51	Brain - Cerebellum
								ENSG00000130413.11	STK33	0.0000025	0.3	Stomach
								ENSG00000130413.11	STK33	0.00000083	0.24	Testis
								ENSG00000166436.11	TRIM66	0.000049	0.2	Thyroid
11	rs10769908	8462542	rs10769921dbSNP	8599596	-137054	0.84	-0.94	ENSG00000130413.11	STK33	0.0000011	0.2	Adipose - Visceral (Omentum)
								ENSG00000130413.11	STK33	0.000000000000055	0.64	Artery - Aorta
								ENSG00000130413.11	STK33	0.00000018	0.54	Artery - Coronary
								ENSG00000130413.11	STK33	0.000000000000000013	0.49	Artery - Tibial
								ENSG00000130413.11	STK33	0.000012	0.53	Brain - Cerebellar Hemisphere
								ENSG00000130413.11	STK33	0.000012	0.51	Brain - Cerebellum
								ENSG00000130413.11	STK33	0.0000025	0.3	Stomach
								ENSG00000130413.11	STK33	0.00000083	0.24	Testis
								ENSG00000166436.11	TRIM66	0.00005	0.2	Thyroid
11	rs10769908	8462542	rs10769922dbSNP	8600205	-137663	0.84	-0.94	ENSG00000130413.11	STK33	0.0000011	0.2	Adipose - Visceral (Omentum)
								ENSG00000130413.11	STK33	0.000000000000053	0.64	Artery - Aorta
								ENSG00000130413.11	STK33	0.00000016	0.54	Artery - Coronary
								ENSG00000130413.11	STK33	0.000000000000000014	0.49	Artery - Tibial
								ENSG00000130413.11	STK33	0.000012	0.53	Brain - Cerebellar Hemisphere
								ENSG00000130413.11	STK33	0.000012	0.51	Brain - Cerebellum
								ENSG00000130413.11	STK33	0.0000022	0.3	Stomach
								ENSG00000130413.11	STK33	0.00000082	0.24	Testis
								ENSG00000166436.11	TRIM66	0.000058	0.2	Thyroid
11	rs10769908	8462542	rs10769924dbSNP	8601646	-139104	0.87	-0.94	ENSG00000130413.11	STK33	0.000001	0.21	Adipose - Visceral (Omentum)
								ENSG00000130413.11	STK33	0.000000000000011	0.65	Artery - Aorta
								ENSG00000130413.11	STK33	0.00000011	0.53	Artery - Coronary
								ENSG00000130413.11	STK33	2.1E-19	0.52	Artery - Tibial
								ENSG00000130413.11	STK33	0.000026	0.5	Brain - Cerebellar Hemisphere
								ENSG00000130413.11	STK33	0.000031	0.47	Brain - Cerebellum
								ENSG00000130413.11	STK33	0.000043	0.27	Nerve - Tibial
								ENSG00000130413.11	STK33	0.0000069	0.3	Stomach
								ENSG00000130413.11	STK33	0.0000000013	0.29	Testis
								ENSG00000166436.11	TRIM66	0.00006	0.17	Muscle - Skeletal
11	rs10769908	8462542	rs10769925dbSNP	8602038	-139496	0.84	-0.94	ENSG00000130413.11	STK33	0.0000011	0.2	Adipose - Visceral (Omentum)
								ENSG00000130413.11	STK33	0.000000000000049	0.64	Artery - Aorta
								ENSG00000130413.11	STK33	0.00000019	0.53	Artery - Coronary
								ENSG00000130413.11	STK33	0.000000000000000012	0.49	Artery - Tibial
								ENSG00000130413.11	STK33	0.000013	0.53	Brain - Cerebellar Hemisphere
								ENSG00000130413.11	STK33	0.000012	0.51	Brain - Cerebellum
								ENSG00000130413.11	STK33	0.0000025	0.3	Stomach
								ENSG00000130413.11	STK33	0.00000082	0.24	Testis
								ENSG00000166436.11	TRIM66	0.000056	0.2	Thyroid
11	rs10769908	8462542	rs10769926dbSNP	8602127	-139585	0.84	-0.94	ENSG00000130413.11	STK33	0.0000011	0.2	Adipose - Visceral (Omentum)
								ENSG00000130413.11	STK33	0.000000000000049	0.64	Artery - Aorta
								ENSG00000130413.11	STK33	0.00000019	0.53	Artery - Coronary
								ENSG00000130413.11	STK33	0.000000000000000011	0.49	Artery - Tibial
								ENSG00000130413.11	STK33	0.000013	0.53	Brain - Cerebellar Hemisphere
								ENSG00000130413.11	STK33	0.000012	0.51	Brain - Cerebellum
								ENSG00000130413.11	STK33	0.0000025	0.3	Stomach
								ENSG00000130413.11	STK33	0.00000082	0.24	Testis
								ENSG00000166436.11	TRIM66	0.000056	0.2	Thyroid
11	rs10769908	8462542	rs10743081dbSNP	8602553	-140011	0.8	-0.9	ENSG00000130413.11	STK33	0.0000026	0.2	Adipose - Visceral (Omentum)
								ENSG00000130413.11	STK33	0.000000000000086	0.63	Artery - Aorta
								ENSG00000130413.11	STK33	0.00000019	0.54	Artery - Coronary
								ENSG00000130413.11	STK33	0.000000000000000063	0.48	Artery - Tibial
								ENSG00000130413.11	STK33	0.000011	0.53	Brain - Cerebellar Hemisphere
								ENSG00000130413.11	STK33	0.000012	0.52	Brain - Cerebellum
								ENSG00000130413.11	STK33	0.0000027	0.3	Stomach
								ENSG00000130413.11	STK33	0.0000014	0.24	Testis
11	rs10769908	8462542	rs10840091dbSNP	8603282	-140740	0.81	-0.91	ENSG00000130413.11	STK33	0.0000012	0.2	Adipose - Visceral (Omentum)
								ENSG00000130413.11	STK33	0.000000000000048	0.64	Artery - Aorta
								ENSG00000130413.11	STK33	0.00000015	0.54	Artery - Coronary
								ENSG00000130413.11	STK33	0.000000000000000012	0.49	Artery - Tibial
								ENSG00000130413.11	STK33	0.00001	0.54	Brain - Cerebellar Hemisphere
								ENSG00000130413.11	STK33	0.000011	0.52	Brain - Cerebellum
								ENSG00000130413.11	STK33	0.0000023	0.3	Stomach
								ENSG00000130413.11	STK33	0.00000081	0.24	Testis
								ENSG00000166436.11	TRIM66	0.00007	0.2	Thyroid
11	rs10769908	8462542	rs4929942dbSNP	8603549	-141007	0.87	-0.94	NSG00000130413.11	STK33	0.0000012	0.21	Adipose - Visceral (Omentum)
								ENSG00000130413.11	STK33	0.000000000000011	0.65	Artery - Aorta
								ENSG00000130413.11	STK33	0.00000011	0.53	Artery - Coronary
								ENSG00000130413.11	STK33	1.6E-19	0.52	Artery - Tibial
								ENSG00000130413.11	STK33	0.000026	0.5	Brain - Cerebellar Hemisphere
								ENSG00000130413.11	STK33	0.000031	0.47	Brain - Cerebellum
								ENSG00000130413.11	STK33	0.000044	0.27	Nerve - Tibial
								ENSG00000130413.11	STK33	0.0000069	0.31	Stomach
								ENSG00000130413.11	STK33	0.0000000013	0.29	Testis
								ENSG00000166436.11	TRIM66	0.00005	0.18	Muscle - Skeletal
11	rs10769908	8462542	rs4929943dbSNP	8603807	-141265	0.84	-0.94	ENSG00000130413.11	STK33	0.0000015	0.2	Adipose - Visceral (Omentum)
								ENSG00000130413.11	STK33	0.000000000000046	0.64	Artery - Aorta
								ENSG00000130413.11	STK33	0.00000019	0.53	Artery - Coronary
								ENSG00000130413.11	STK33	0.0000000000000000071	0.49	Artery - Tibial
								ENSG00000130413.11	STK33	0.000012	0.53	Brain - Cerebellar Hemisphere
								ENSG00000130413.11	STK33	0.000012	0.51	Brain - Cerebellum
								ENSG00000130413.11	STK33	0.0000025	0.3	Stomach
								ENSG00000130413.11	STK33	0.00000083	0.24	Testis
								ENSG00000166436.11	TRIM66	0.000055	0.2	Thyroid
11	rs10769908	8462542	rs4929944dbSNP	8603894	-141352	0.84	-0.94	ENSG00000130413.11	STK33	0.0000015	0.2	Adipose - Visceral (Omentum)
								ENSG00000130413.11	STK33	0.000000000000046	0.64	Artery - Aorta
								ENSG00000130413.11	STK33	0.00000019	0.53	Artery - Coronary
								ENSG00000130413.11	STK33	0.000000000000000007	0.49	Artery - Tibial
								ENSG00000130413.11	STK33	0.000012	0.53	Brain - Cerebellar Hemisphere
								ENSG00000130413.11	STK33	0.000012	0.51	Brain - Cerebellum
								ENSG00000130413.11	STK33	0.0000025	0.3	Stomach
								ENSG00000130413.11	STK33	0.00000083	0.24	Testis
								ENSG00000166436.11	TRIM66	0.000054	0.2	Thyroid
11	rs10769908	8462542	rs4929945dbSNP	8603904	-141362	0.84	-0.94	ENSG00000130413.11	STK33	0.0000015	0.2	Adipose - Visceral (Omentum)
								ENSG00000130413.11	STK33	0.000000000000046	0.64	Artery - Aorta
								ENSG00000130413.11	STK33	0.00000019	0.53	Artery - Coronary
								ENSG00000130413.11	STK33	0.000000000000000007	0.49	Artery - Tibial
								ENSG00000130413.11	STK33	0.000012	0.53	Brain - Cerebellar Hemisphere
								ENSG00000130413.11	STK33	0.000012	0.51	Brain - Cerebellum
								ENSG00000130413.11	STK33	0.0000025	0.3	Stomach
								ENSG00000130413.11	STK33	0.00000083	0.24	Testis
								ENSG00000166436.11	TRIM66	0.000054	0.2	Thyroid
11	rs555621	30214997	rs961605dbSNP	30193166	21831	0.84	0.97	ENSG00000152219.4	ARL14EP	0.00000000043	-0.21	Whole Blood
								ENSG00000152219.4	ARL14EP	0.000000052	0.32	Testis
								ENSG00000152219.4	ARL14EP	0.000000075	0.25	Nerve - Tibial
								ENSG00000152219.4	ARL14EP	0.000001	0.2	Heart - Atrial Appendage
								ENSG00000152219.4	ARL14EP	0.0000065	0.31	Pancreas
								ENSG00000152219.4	ARL14EP	0.000021	0.21	Esophagus - Gastroesophageal Junction
								ENSG00000152219.4	ARL14EP	0.000023	0.23	Brain - Caudate (basal ganglia)
								ENSG00000242353.1	RP4-710M3.1	0.000029	0.36	Testis
								ENSG00000152219.4	ARL14EP	0.000033	0.28	Brain - Cerebellum
								ENSG00000242353.1	RP4-710M3.1	0.000052	0.23	Thyroid
								ENSG00000152219.4	ARL14EP	0.00007	0.16	Thyroid
11	rs555621	30214997	rs632939dbSNP	30194459	20538	0.86	0.97	ENSG00000152219.4	ARL14EP	0.00000000004	-0.22	Whole Blood
								ENSG00000152219.4	ARL14EP	0.000000021	0.26	Nerve - Tibial
								ENSG00000152219.4	ARL14EP	0.000000027	0.32	Testis
								ENSG00000242353.1	RP4-710M3.1	0.0000051	0.38	Testis
								ENSG00000152219.4	ARL14EP	0.000008	0.21	Esophagus - Gastroesophageal Junction
								ENSG00000152219.4	ARL14EP	0.000011	0.18	Heart - Atrial Appendage
								ENSG00000242353.1	RP4-710M3.1	0.00003	0.23	Thyroid
11	rs555621	30214997	rs574096dbSNP	30195456	19541	0.86	0.97	ENSG00000152219.4	ARL14EP	0.00000000028	-0.21	Whole Blood
								ENSG00000152219.4	ARL14EP	0.0000000089	0.33	Testis
								ENSG00000152219.4	ARL14EP	0.000000099	0.24	Nerve - Tibial
								ENSG00000152219.4	ARL14EP	0.00000032	0.21	Heart - Atrial Appendage
								ENSG00000152219.4	ARL14EP	0.0000051	0.31	Pancreas
								ENSG00000242353.1	RP4-710M3.1	0.0000081	0.38	Testis
								ENSG00000152219.4	ARL14EP	0.0000086	0.21	Esophagus - Gastroesophageal Junction
								ENSG00000152219.4	ARL14EP	0.000023	0.23	Brain - Caudate (basal ganglia)
								ENSG00000152219.4	ARL14EP	0.000023	0.16	Thyroid
								ENSG00000152219.4	ARL14EP	0.000039	0.28	Brain - Cerebellum
								ENSG00000242353.1	RP4-710M3.1	0.00013	0.21	Thyroid
11	rs555621	30214997	rs622744dbSNP	30201090	13907	0.88	0.99	ENSG00000152219.4	ARL14EP	0.00000000028	-0.21	Whole Blood
								ENSG00000152219.4	ARL14EP	0.000000013	0.33	Testis
								ENSG00000152219.4	ARL14EP	0.000000022	0.26	Nerve - Tibial
								ENSG00000242353.1	RP4-710M3.1	0.0000022	0.4	Testis
								ENSG00000152219.4	ARL14EP	0.0000067	0.22	Esophagus - Gastroesophageal Junction
								ENSG00000152219.4	ARL14EP	0.0000086	0.18	Heart - Atrial Appendage
								ENSG00000152219.4	ARL14EP	0.000025	0.23	Brain - Caudate (basal ganglia)
								ENSG00000152219.4	ARL14EP	0.00013	0.15	Thyroid
11	rs555621	30214997	rs606651dbSNP	30202314	12683	0.88	0.99	ENSG00000152219.4	ARL14EP	0.0000000002	-0.21	Whole Blood
								ENSG00000152219.4	ARL14EP	0.000000011	0.33	Testis
								ENSG00000152219.4	ARL14EP	0.000000023	0.26	Nerve - Tibial
								ENSG00000242353.1	RP4-710M3.1	0.0000034	0.39	Testis
								ENSG00000152219.4	ARL14EP	0.0000067	0.22	Esophagus - Gastroesophageal Junction
								ENSG00000152219.4	ARL14EP	0.0000086	0.18	Heart - Atrial Appendage
								ENSG00000152219.4	ARL14EP	0.000025	0.23	Brain - Caudate (basal ganglia)
								ENSG00000242353.1	RP4-710M3.1	0.00013	0.21	Thyroid
								ENSG00000152219.4	ARL14EP	0.00013	0.15	Thyroid
11	rs555621	30214997	rs606642dbSNP	30202319	12678	0.88	0.99	ENSG00000152219.4	ARL14EP	0.00000000004	-0.22	Whole Blood
								ENSG00000152219.4	ARL14EP	0.000000021	0.26	Nerve - Tibial
								ENSG00000152219.4	ARL14EP	0.000000027	0.32	Testis
								ENSG00000242353.1	RP4-710M3.1	0.0000051	0.38	Testis
								ENSG00000152219.4	ARL14EP	0.000008	0.21	Esophagus - Gastroesophageal Junction
								ENSG00000152219.4	ARL14EP	0.000011	0.18	Heart - Atrial Appendage
								ENSG00000242353.1	RP4-710M3.1	0.00003	0.23	Thyroid
11	rs555621	30214997	rs1716021dbSNP	30203623	11374	0.88	0.99	ENSG00000152219.4	ARL14EP	0.0000000002	-0.21	Whole Blood
								ENSG00000152219.4	ARL14EP	0.000000011	0.33	Testis
								ENSG00000152219.4	ARL14EP	0.000000022	0.26	Nerve - Tibial
								ENSG00000242353.1	RP4-710M3.1	0.0000034	0.39	Testis
								ENSG00000152219.4	ARL14EP	0.0000067	0.22	Esophagus - Gastroesophageal Junction
								ENSG00000152219.4	ARL14EP	0.0000086	0.18	Heart - Atrial Appendage
								ENSG00000152219.4	ARL14EP	0.000025	0.23	Brain - Caudate (basal ganglia)
								ENSG00000242353.1	RP4-710M3.1	0.00013	0.21	Thyroid
								ENSG00000152219.4	ARL14EP	0.00013	0.15	Thyroid
11	rs555621	30214997	rs683054dbSNP	30204739	10258	0.9	0.99	ENSG00000152219.4	ARL14EP	0.000000000031	-0.22	Whole Blood
								ENSG00000152219.4	ARL14EP	0.000000012	0.26	Nerve - Tibial
								ENSG00000152219.4	ARL14EP	0.00000011	0.31	Testis
								ENSG00000152219.4	ARL14EP	0.0000057	0.22	Esophagus - Gastroesophageal Junction
								ENSG00000242353.1	RP4-710M3.1	0.0000068	0.38	Testis
								ENSG00000152219.4	ARL14EP	0.0000082	0.18	Heart - Atrial Appendage
								ENSG00000152219.4	ARL14EP	0.0000082	0.36	Pituitary
								ENSG00000152219.4	ARL14EP	0.00002	0.28	Brain - Cerebellum
								ENSG00000242353.1	RP4-710M3.1	0.000021	0.24	Thyroid
								ENSG00000152219.4	ARL14EP	0.000025	0.23	Brain - Caudate (basal ganglia)
								ENSG00000152219.4	ARL14EP	0.000027	0.29	Pancreas
								ENSG00000152219.4	ARL14EP	0.000074	0.17	Esophagus - Muscularis
11	rs555621	30214997	rs568394dbSNP	30205987	9010	0.9	1	ENSG00000152219.4	ARL14EP	0.000000000066	-0.22	Whole Blood
								ENSG00000152219.4	ARL14EP	0.0000000094	0.26	Nerve - Tibial
								ENSG00000152219.4	ARL14EP	0.000000032	0.32	Testis
								ENSG00000152219.4	ARL14EP	0.000005	0.22	Esophagus - Gastroesophageal Junction
								ENSG00000242353.1	RP4-710M3.1	0.0000059	0.38	Testis
								ENSG00000152219.4	ARL14EP	0.0000064	0.18	Heart - Atrial Appendage
								ENSG00000152219.4	ARL14EP	0.000013	0.36	Pituitary
								ENSG00000152219.4	ARL14EP	0.000019	0.29	Brain - Cerebellum
								ENSG00000152219.4	ARL14EP	0.00002	0.23	Brain - Caudate (basal ganglia)
								ENSG00000152219.4	ARL14EP	0.000032	0.29	Pancreas
								ENSG00000152219.4	ARL14EP	0.000059	0.17	Esophagus - Muscularis
								ENSG00000242353.1	RP4-710M3.1	0.000098	0.22	Thyroid
11	rs555621	30214997	rs655183dbSNP	30206376	8621	0.89	1	ENSG00000152219.4	ARL14EP	0.000000000015	-0.22	Whole Blood
								ENSG00000152219.4	ARL14EP	0.000000016	0.26	Nerve - Tibial
								ENSG00000152219.4	ARL14EP	0.000000044	0.31	Testis
								ENSG00000152219.4	ARL14EP	0.0000046	0.22	Esophagus - Gastroesophageal Junction
								ENSG00000242353.1	RP4-710M3.1	0.0000076	0.37	Testis
								ENSG00000152219.4	ARL14EP	0.0000079	0.36	Pituitary
								ENSG00000152219.4	ARL14EP	0.0000084	0.18	Heart - Atrial Appendage
								ENSG00000131808.6	FSHB	0.00001	0.53	Brain - Hypothalamus
								ENSG00000152219.4	ARL14EP	0.000019	0.28	Brain - Cerebellum
								ENSG00000242353.1	RP4-710M3.1	0.000024	0.24	Thyroid
								ENSG00000152219.4	ARL14EP	0.00003	0.29	Pancreas
11	rs555621	30214997	rs653518dbSNP	30206717	8280	0.9	1	ENSG00000152219.4	ARL14EP	0.000000000031	-0.22	Whole Blood
								ENSG00000152219.4	ARL14EP	0.000000012	0.26	Nerve - Tibial
								ENSG00000152219.4	ARL14EP	0.00000011	0.31	Testis
								ENSG00000152219.4	ARL14EP	0.0000057	0.22	Esophagus - Gastroesophageal Junction
								ENSG00000242353.1	RP4-710M3.1	0.0000068	0.38	Testis
								ENSG00000152219.4	ARL14EP	0.0000082	0.18	Heart - Atrial Appendage
								ENSG00000152219.4	ARL14EP	0.0000082	0.36	Pituitary
								ENSG00000152219.4	ARL14EP	0.000016	0.23	Brain - Caudate (basal ganglia)
								ENSG00000152219.4	ARL14EP	0.00002	0.28	Brain - Cerebellum
								ENSG00000242353.1	RP4-710M3.1	0.000021	0.24	Thyroid
								ENSG00000152219.4	ARL14EP	0.000027	0.29	Pancreas
								ENSG00000152219.4	ARL14EP	0.000074	0.17	Esophagus - Muscularis
11	rs555621	30214997	rs476669dbSNP	30207687	7310	0.89	1	ENSG00000152219.4	ARL14EP	0.000000000024	-0.22	Whole Blood
								ENSG00000152219.4	ARL14EP	0.000000013	0.26	Nerve - Tibial
								ENSG00000152219.4	ARL14EP	0.000000047	0.31	Testis
								ENSG00000152219.4	ARL14EP	0.000003	0.22	Esophagus - Gastroesophageal Junction
								ENSG00000152219.4	ARL14EP	0.0000068	0.37	Pituitary
								ENSG00000242353.1	RP4-710M3.1	0.0000076	0.37	Testis
								ENSG00000131808.6	FSHB	0.00001	0.53	Brain - Hypothalamus
								ENSG00000152219.4	ARL14EP	0.000013	0.18	Heart - Atrial Appendage
								ENSG00000242353.1	RP4-710M3.1	0.000017	0.24	Thyroid
								ENSG00000152219.4	ARL14EP	0.000019	0.28	Brain - Cerebellum
11	rs555621	30214997	rs1716025dbSNP	30208669	6328	0.9	1	ENSG00000152219.4	ARL14EP	0.000000000031	-0.22	Whole Blood
								ENSG00000152219.4	ARL14EP	0.000000012	0.26	Nerve - Tibial
								ENSG00000152219.4	ARL14EP	0.00000011	0.31	Testis
								ENSG00000152219.4	ARL14EP	0.0000057	0.22	Esophagus - Gastroesophageal Junction
								ENSG00000242353.1	RP4-710M3.1	0.0000068	0.38	Testis
								ENSG00000152219.4	ARL14EP	0.0000082	0.18	Heart - Atrial Appendage
								ENSG00000152219.4	ARL14EP	0.0000082	0.36	Pituitary
								ENSG00000152219.4	ARL14EP	0.00002	0.28	Brain - Cerebellum
								ENSG00000242353.1	RP4-710M3.1	0.000021	0.24	Thyroid
								ENSG00000152219.4	ARL14EP	0.000025	0.23	Brain - Caudate (basal ganglia)
								ENSG00000152219.4	ARL14EP	0.000027	0.29	Pancreas
								ENSG00000152219.4	ARL14EP	0.000074	0.17	Esophagus - Muscularis
11	rs555621	30214997	rs494779dbSNP	30210834	4163	1	1	ENSG00000152219.4	ARL14EP	0.000000000026	0.3	Nerve - Tibial
								ENSG00000152219.4	ARL14EP	0.000000000089	-0.21	Whole Blood
								ENSG00000152219.4	ARL14EP	0.0000000016	0.34	Testis
								ENSG00000152219.4	ARL14EP	0.00000047	0.24	Esophagus - Gastroesophageal Junction
								ENSG00000152219.4	ARL14EP	0.00000052	0.2	Heart - Atrial Appendage
								ENSG00000152219.4	ARL14EP	0.0000019	0.2	Esophagus - Muscularis
								ENSG00000152219.4	ARL14EP	0.0000025	0.37	Pituitary
								ENSG00000152219.4	ARL14EP	0.0000029	0.32	Pancreas
								ENSG00000152219.4	ARL14EP	0.0000053	0.3	Brain - Cerebellum
								ENSG00000131808.6	FSHB	0.0000062	0.54	Brain - Hypothalamus
								ENSG00000242353.1	RP4-710M3.1	0.0000075	0.37	Testis
								ENSG00000152219.4	ARL14EP	0.00001	0.17	Thyroid
								ENSG00000152219.4	ARL14EP	0.000025	0.22	Brain - Caudate (basal ganglia)
								ENSG00000152219.4	ARL14EP	0.000084	0.13	Skin - Sun Exposed (Lower leg)
								ENSG00000242353.1	RP4-710M3.1	0.00012	0.21	Thyroid
11	rs555621	30214997	rs492828dbSNP	30211068	3929	1	1	ENSG00000152219.4	ARL14EP	0.000000000026	0.3	Nerve - Tibial
								ENSG00000152219.4	ARL14EP	0.000000000089	-0.21	Whole Blood
								ENSG00000152219.4	ARL14EP	0.0000000016	0.34	Testis
								ENSG00000152219.4	ARL14EP	0.00000047	0.24	Esophagus - Gastroesophageal Junction
								ENSG00000152219.4	ARL14EP	0.00000052	0.2	Heart - Atrial Appendage
								ENSG00000152219.4	ARL14EP	0.0000019	0.2	Esophagus - Muscularis
								ENSG00000152219.4	ARL14EP	0.0000025	0.37	Pituitary
								ENSG00000152219.4	ARL14EP	0.0000029	0.32	Pancreas
								ENSG00000152219.4	ARL14EP	0.0000053	0.3	Brain - Cerebellum
								ENSG00000131808.6	FSHB	0.0000062	0.54	Brain - Hypothalamus
								ENSG00000242353.1	RP4-710M3.1	0.0000075	0.37	Testis
								ENSG00000152219.4	ARL14EP	0.00001	0.17	Thyroid
								ENSG00000152219.4	ARL14EP	0.000025	0.22	Brain - Caudate (basal ganglia)
								ENSG00000152219.4	ARL14EP	0.000084	0.13	Skin - Sun Exposed (Lower leg)
								ENSG00000242353.1	RP4-710M3.1	0.00012	0.21	Thyroid
11	rs555621	30214997	rs601681dbSNP	30212847	2150	0.99	1	ENSG00000152219.4	ARL14EP	0.000000000031	0.3	Nerve - Tibial
								ENSG00000152219.4	ARL14EP	0.000000000038	-0.22	Whole Blood
								ENSG00000152219.4	ARL14EP	0.00000000064	0.34	Testis
								ENSG00000152219.4	ARL14EP	0.00000038	0.24	Esophagus - Gastroesophageal Junction
								ENSG00000152219.4	ARL14EP	0.00000052	0.2	Heart - Atrial Appendage
								ENSG00000131808.6	FSHB	0.0000018	0.55	Brain - Hypothalamus
								ENSG00000152219.4	ARL14EP	0.0000025	0.37	Pituitary
								ENSG00000152219.4	ARL14EP	0.0000035	0.32	Pancreas
								ENSG00000152219.4	ARL14EP	0.0000045	0.2	Esophagus - Muscularis
								ENSG00000152219.4	ARL14EP	0.0000053	0.3	Brain - Cerebellum
								ENSG00000242353.1	RP4-710M3.1	0.0000085	0.37	Testis
								ENSG00000152219.4	ARL14EP	0.000019	0.17	Thyroid
								ENSG00000242353.1	RP4-710M3.1	0.00013	0.21	Thyroid
11	rs555621	30214997	rs601640dbSNP	30212885	2112	1	1	ENSG00000152219.4	ARL14EP	0.000000000028	0.3	Nerve - Tibial
								ENSG00000152219.4	ARL14EP	0.000000000089	-0.21	Whole Blood
								ENSG00000152219.4	ARL14EP	0.0000000016	0.34	Testis
								ENSG00000152219.4	ARL14EP	0.00000047	0.24	Esophagus - Gastroesophageal Junction
								ENSG00000152219.4	ARL14EP	0.00000052	0.2	Heart - Atrial Appendage
								ENSG00000152219.4	ARL14EP	0.0000022	0.2	Esophagus - Muscularis
								ENSG00000152219.4	ARL14EP	0.0000029	0.32	Pancreas
								ENSG00000152219.4	ARL14EP	0.0000042	0.37	Pituitary
								ENSG00000152219.4	ARL14EP	0.0000051	0.3	Brain - Cerebellum
								ENSG00000131808.6	FSHB	0.0000062	0.54	Brain - Hypothalamus
								ENSG00000242353.1	RP4-710M3.1	0.0000075	0.37	Testis
								ENSG00000152219.4	ARL14EP	0.000016	0.17	Thyroid
								ENSG00000152219.4	ARL14EP	0.000025	0.22	Brain - Caudate (basal ganglia)
								ENSG00000152219.4	ARL14EP	0.000084	0.13	Skin - Sun Exposed (Lower leg)
								ENSG00000242353.1	RP4-710M3.1	0.000099	0.22	Thyroid
11	rs555621	30214997	rs600768dbSNP	30213059	1938	0.98	1	ENSG00000152219.4	ARL14EP	0.00000000015	0.29	Nerve - Tibial
								ENSG00000152219.4	ARL14EP	0.0000000002	-0.21	Whole Blood
								ENSG00000152219.4	ARL14EP	0.00000000035	0.36	Testis
								ENSG00000152219.4	ARL14EP	0.0000000076	0.24	Heart - Atrial Appendage
								ENSG00000152219.4	ARL14EP	0.00000012	0.35	Pancreas
								ENSG00000152219.4	ARL14EP	0.00000045	0.19	Thyroid
								ENSG00000152219.4	ARL14EP	0.00000058	0.24	Esophagus - Gastroesophageal Junction
								ENSG00000152219.4	ARL14EP	0.0000012	0.21	Esophagus - Muscularis
								ENSG00000152219.4	ARL14EP	0.0000016	0.33	Brain - Cerebellum
								ENSG00000152219.4	ARL14EP	0.0000048	0.36	Pituitary
								ENSG00000242353.1	RP4-710M3.1	0.000014	0.37	Testis
								ENSG00000152219.4	ARL14EP	0.000022	0.22	Brain - Caudate (basal ganglia)
								ENSG00000152219.4	ARL14EP	0.00009	0.13	Skin - Sun Exposed (Lower leg)
11	rs555621	30214997	rs600333dbSNP	30213156	1841	0.99	1	ENSG00000152219.4	ARL14EP	0.000000000026	0.3	Nerve - Tibial
								ENSG00000152219.4	ARL14EP	0.000000000083	-0.21	Whole Blood
								ENSG00000152219.4	ARL14EP	0.00000000046	0.35	Testis
								ENSG00000152219.4	ARL14EP	0.000000098	0.22	Heart - Atrial Appendage
								ENSG00000152219.4	ARL14EP	0.00000039	0.24	Esophagus - Gastroesophageal Junction
								ENSG00000152219.4	ARL14EP	0.00000079	0.19	Thyroid
								ENSG00000152219.4	ARL14EP	0.00000093	0.21	Esophagus - Muscularis
								ENSG00000152219.4	ARL14EP	0.0000014	0.32	Pancreas
								ENSG00000152219.4	ARL14EP	0.0000048	0.36	Pituitary
								ENSG00000152219.4	ARL14EP	0.0000049	0.31	Brain - Cerebellum
								ENSG00000131808.6	FSHB	0.0000095	0.54	Brain - Hypothalamus
								ENSG00000242353.1	RP4-710M3.1	0.000014	0.36	Testis
								ENSG00000152219.4	ARL14EP	0.000086	0.13	Skin - Sun Exposed (Lower leg)
11	rs555621	30214997	rs540948dbSNP	30213235	1762	0.98	1	ENSG00000152219.4	ARL14EP	0.00000000015	0.29	Nerve - Tibial
								ENSG00000152219.4	ARL14EP	0.0000000002	-0.21	Whole Blood
								ENSG00000152219.4	ARL14EP	0.00000000035	0.36	Testis
								ENSG00000152219.4	ARL14EP	0.0000000076	0.24	Heart - Atrial Appendage
								ENSG00000152219.4	ARL14EP	0.00000012	0.35	Pancreas
								ENSG00000152219.4	ARL14EP	0.00000045	0.19	Thyroid
								ENSG00000152219.4	ARL14EP	0.00000058	0.24	Esophagus - Gastroesophageal Junction
								ENSG00000152219.4	ARL14EP	0.0000012	0.21	Esophagus - Muscularis
								ENSG00000152219.4	ARL14EP	0.0000016	0.33	Brain - Cerebellum
								ENSG00000152219.4	ARL14EP	0.0000048	0.36	Pituitary
								ENSG00000242353.1	RP4-710M3.1	0.000014	0.37	Testis
								ENSG00000152219.4	ARL14EP	0.000022	0.22	Brain - Caudate (basal ganglia)
								ENSG00000152219.4	ARL14EP	0.00009	0.13	Skin - Sun Exposed (Lower leg)
11	rs555621	30214997	rs586326dbSNP	30213950	1047	0.98	0.99	ENSG00000152219.4	ARL14EP	0.000000000031	0.3	Nerve - Tibial
								ENSG00000152219.4	ARL14EP	0.000000000038	-0.22	Whole Blood
								ENSG00000152219.4	ARL14EP	0.00000000064	0.34	Testis
								ENSG00000152219.4	ARL14EP	0.00000038	0.24	Esophagus - Gastroesophageal Junction
								ENSG00000152219.4	ARL14EP	0.00000052	0.2	Heart - Atrial Appendage
								ENSG00000131808.6	FSHB	0.0000018	0.55	Brain - Hypothalamus
								ENSG00000152219.4	ARL14EP	0.0000025	0.37	Pituitary
								ENSG00000152219.4	ARL14EP	0.0000035	0.32	Pancreas
								ENSG00000152219.4	ARL14EP	0.0000045	0.2	Esophagus - Muscularis
								ENSG00000152219.4	ARL14EP	0.0000053	0.3	Brain - Cerebellum
								ENSG00000242353.1	RP4-710M3.1	0.0000085	0.37	Testis
								ENSG00000152219.4	ARL14EP	0.000019	0.17	Thyroid
								ENSG00000242353.1	RP4-710M3.1	0.00013	0.21	Thyroid
11	rs555621	30214997	rs664147dbSNP	30215971	-974	0.99	1	ENSG00000152219.4	ARL14EP	0.000000000031	0.3	Nerve - Tibial
								ENSG00000152219.4	ARL14EP	0.000000000038	-0.22	Whole Blood
								ENSG00000152219.4	ARL14EP	0.00000000064	0.34	Testis
								ENSG00000152219.4	ARL14EP	0.00000038	0.24	Esophagus - Gastroesophageal Junction
								ENSG00000152219.4	ARL14EP	0.00000052	0.2	Heart - Atrial Appendage
								ENSG00000131808.6	FSHB	0.0000018	0.55	Brain - Hypothalamus
								ENSG00000152219.4	ARL14EP	0.0000025	0.37	Pituitary
								ENSG00000152219.4	ARL14EP	0.0000035	0.32	Pancreas
								ENSG00000152219.4	ARL14EP	0.0000045	0.2	Esophagus - Muscularis
								ENSG00000152219.4	ARL14EP	0.0000053	0.3	Brain - Cerebellum
								ENSG00000242353.1	RP4-710M3.1	0.0000085	0.37	Testis
								ENSG00000152219.4	ARL14EP	0.000019	0.17	Thyroid
								ENSG00000242353.1	RP4-710M3.1	0.00013	0.21	Thyroid
11	rs555621	30214997	rs621448dbSNP	30217285	-2288	1	1	ENSG00000152219.4	ARL14EP	0.000000000016	0.32	Nerve - Tibial
								ENSG00000152219.4	ARL14EP	0.0000000003	-0.21	Whole Blood
								ENSG00000152219.4	ARL14EP	0.00000000079	0.35	Testis
								ENSG00000152219.4	ARL14EP	0.00000047	0.24	Esophagus - Gastroesophageal Junction
								ENSG00000152219.4	ARL14EP	0.0000011	0.33	Brain - Cerebellum
								ENSG00000152219.4	ARL14EP	0.0000014	0.38	Pituitary
								ENSG00000131808.6	FSHB	0.0000022	0.57	Brain - Hypothalamus
								ENSG00000152219.4	ARL14EP	0.0000037	0.19	Heart - Atrial Appendage
								ENSG00000242353.1	RP4-710M3.1	0.0000076	0.38	Testis
								ENSG00000152219.4	ARL14EP	0.0000081	0.18	Thyroid
								ENSG00000152219.4	ARL14EP	0.000011	0.19	Esophagus - Muscularis
								ENSG00000152219.4	ARL14EP	0.000014	0.23	Brain - Caudate (basal ganglia)
								ENSG00000152219.4	ARL14EP	0.000023	0.29	Pancreas
11	rs555621	30214997	rs553406dbSNP	30217736	-2739	0.9	1	ENSG00000152219.4	ARL14EP	0.000000000013	0.3	Nerve - Tibial
								ENSG00000152219.4	ARL14EP	0.00000000021	0.35	Testis
								ENSG00000152219.4	ARL14EP	0.0000000033	-0.19	Whole Blood
								ENSG00000131808.6	FSHB	0.00000038	0.57	Brain - Hypothalamus
								ENSG00000152219.4	ARL14EP	0.00000045	0.38	Pituitary
								ENSG00000152219.4	ARL14EP	0.00000075	0.2	Heart - Atrial Appendage
								ENSG00000152219.4	ARL14EP	0.0000008	0.22	Esophagus - Gastroesophageal Junction
								ENSG00000152219.4	ARL14EP	0.0000012	0.31	Brain - Cerebellum
								ENSG00000152219.4	ARL14EP	0.0000018	0.32	Pancreas
								ENSG00000152219.4	ARL14EP	0.0000033	0.23	Brain - Caudate (basal ganglia)
								ENSG00000242353.1	RP4-710M3.1	0.0000041	0.37	Testis
								ENSG00000152219.4	ARL14EP	0.000005	0.19	Esophagus - Muscularis
								ENSG00000152219.4	ARL14EP	0.0000099	0.17	Thyroid
								ENSG00000242353.1	RP4-710M3.1	0.000044	0.22	Thyroid
11	rs555621	30214997	rs553190dbSNP	30217806	-2809	0.9	1	ENSG00000152219.4	ARL14EP	0.000000000013	0.3	Nerve - Tibial
								ENSG00000152219.4	ARL14EP	0.00000000011	0.35	Testis
								ENSG00000152219.4	ARL14EP	0.0000000041	-0.19	Whole Blood
								ENSG00000152219.4	ARL14EP	0.00000045	0.38	Pituitary
								ENSG00000152219.4	ARL14EP	0.00000059	0.2	Heart - Atrial Appendage
								ENSG00000131808.6	FSHB	0.00000079	0.56	Brain - Hypothalamus
								ENSG00000152219.4	ARL14EP	0.0000008	0.22	Esophagus - Gastroesophageal Junction
								ENSG00000152219.4	ARL14EP	0.0000012	0.31	Brain - Cerebellum
								ENSG00000152219.4	ARL14EP	0.0000023	0.32	Pancreas
								ENSG00000152219.4	ARL14EP	0.0000028	0.19	Esophagus - Muscularis
								ENSG00000152219.4	ARL14EP	0.0000055	0.23	Brain - Caudate (basal ganglia)
								ENSG00000152219.4	ARL14EP	0.0000065	0.17	Thyroid
								ENSG00000242353.1	RP4-710M3.1	0.0000073	0.36	Testis
								ENSG00000242353.1	RP4-710M3.1	0.000062	0.22	Thyroid
11	rs555621	30214997	rs618611dbSNP	30217923	-2926	0.89	0.99	ENSG00000152219.4	ARL14EP	0.000000000016	0.31	Nerve - Tibial
								ENSG00000152219.4	ARL14EP	0.000000000061	0.35	Testis
								ENSG00000152219.4	ARL14EP	0.0000000012	-0.19	Whole Blood
								ENSG00000131808.6	FSHB	0.00000019	0.57	Brain - Hypothalamus
								ENSG00000152219.4	ARL14EP	0.00000045	0.38	Pituitary
								ENSG00000152219.4	ARL14EP	0.00000067	0.22	Esophagus - Gastroesophageal Junction
								ENSG00000152219.4	ARL14EP	0.00000075	0.2	Heart - Atrial Appendage
								ENSG00000152219.4	ARL14EP	0.0000012	0.31	Brain - Cerebellum
								ENSG00000152219.4	ARL14EP	0.0000022	0.32	Pancreas
								ENSG00000242353.1	RP4-710M3.1	0.0000064	0.36	Testis
								ENSG00000152219.4	ARL14EP	0.0000078	0.18	Esophagus - Muscularis
								ENSG00000152219.4	ARL14EP	0.000012	0.22	Brain - Caudate (basal ganglia)
								ENSG00000152219.4	ARL14EP	0.000018	0.16	Thyroid
								ENSG00000242353.1	RP4-710M3.1	0.000043	0.22	Thyroid
11	rs555621	30214997	rs523875dbSNP	30218670	-3673	0.9	1	ENSG00000152219.4	ARL14EP	0.000000000013	0.3	Nerve - Tibial
								ENSG00000152219.4	ARL14EP	0.00000000016	0.35	Testis
								ENSG00000152219.4	ARL14EP	0.0000000025	-0.19	Whole Blood
								ENSG00000152219.4	ARL14EP	0.00000045	0.38	Pituitary
								ENSG00000152219.4	ARL14EP	0.00000075	0.2	Heart - Atrial Appendage
								ENSG00000131808.6	FSHB	0.00000079	0.56	Brain - Hypothalamus
								ENSG00000152219.4	ARL14EP	0.0000008	0.22	Esophagus - Gastroesophageal Junction
								ENSG00000152219.4	ARL14EP	0.0000012	0.31	Brain - Cerebellum
								ENSG00000152219.4	ARL14EP	0.0000018	0.32	Pancreas
								ENSG00000152219.4	ARL14EP	0.0000033	0.19	Esophagus - Muscularis
								ENSG00000152219.4	ARL14EP	0.0000055	0.23	Brain - Caudate (basal ganglia)
								ENSG00000242353.1	RP4-710M3.1	0.0000058	0.37	Testis
								ENSG00000152219.4	ARL14EP	0.0000099	0.17	Thyroid
								ENSG00000242353.1	RP4-710M3.1	0.000041	0.22	Thyroid
11	rs555621	30214997	rs518357dbSNP	30219282	-4285	0.87	0.99	ENSG00000152219.4	ARL14EP	0.00000000001	0.31	Nerve - Tibial
								ENSG00000152219.4	ARL14EP	0.000000000061	0.35	Testis
								ENSG00000152219.4	ARL14EP	0.0000000016	-0.19	Whole Blood
								ENSG00000131808.6	FSHB	0.00000019	0.58	Brain - Hypothalamus
								ENSG00000152219.4	ARL14EP	0.00000028	0.23	Esophagus - Gastroesophageal Junction
								ENSG00000152219.4	ARL14EP	0.0000004	0.38	Pituitary
								ENSG00000152219.4	ARL14EP	0.000001	0.2	Heart - Atrial Appendage
								ENSG00000152219.4	ARL14EP	0.0000016	0.31	Brain - Cerebellum
								ENSG00000152219.4	ARL14EP	0.0000037	0.19	Esophagus - Muscularis
								ENSG00000152219.4	ARL14EP	0.000004	0.31	Pancreas
								ENSG00000152219.4	ARL14EP	0.0000053	0.17	Thyroid
								ENSG00000242353.1	RP4-710M3.1	0.0000064	0.36	Testis
								ENSG00000152219.4	ARL14EP	0.000017	0.21	Brain - Caudate (basal ganglia)
								ENSG00000242353.1	RP4-710M3.1	0.00002	0.23	Thyroid
11	rs555621	30214997	rs590833dbSNP	30219485	-4488	0.87	1	ENSG00000152219.4	ARL14EP	0.0000000000092	0.31	Nerve - Tibial
[truncated: 2,235 more rows]
