# Supplementary material for: Maternal Age at Menarche Genes Determines Fetal Growth Restriction Risk
Source: Int J Mol Sci. 2024 Feb 24;25(5):2647. doi: 10.3390/ijms25052647 (PMC10932237; doi:10.3390/ijms25052647)
Supplement: Supplementary file 1 [file ijms-25-02647-s001.zip › +Suppl Table S8.xlsx]

## Sheet: Лист1
Supplementary Table S8. sQTL values of the FGR-associated SNPs
(according to Genotype-Tissue Expression (GTEx) (http://www.gtexportal.org/)) ( р <8.0E5, FDR≤0.05)
Chr	SNP	Gene Symbol	Expressed gene	Allele (ref)	Allele (alt)	Intron Id	β	p	Tissue
2	rs713586	RBJ	ADCY3	T	C	24872719:24887093:clu_50467	0.3	0.000000087	Lung
	rs713586	RBJ	ADCY3	T	C	24842384:24872570:clu_47783	-0.28	0.000003	Adipose - Subcutaneous
6	rs314280	LIN28B	LIN28B-AS1	A	G	104940213:104940980:clu_65154	-0.6	0.0000000000055	Testis
11	rs555621	FSHB	ARL14EP	T	C	30323202:30332866:clu_6469	0.35	0.000000000000024	Muscle - Skeletal
	rs555621	FSHB	ARL14EP	T	C	30323202:30332866:clu_13060	0.57	0.00000000000046	Testis
	rs555621	FSHB	ARL14EP	T	C	30323202:30332866:clu_7746	0.42	0.0000000000007	Nerve - Tibial
	rs555621	FSHB	ARL14EP	T	C	30323202:30332866:clu_7795	0.38	0.0000000000057	Thyroid
	rs555621	FSHB	ARL14EP	T	C	30323202:30332866:clu_5729	0.46	0.0000000000064	Heart - Left Ventricle
	rs555621	FSHB	ARL14EP	T	C	30323202:30332866:clu_7473	0.33	0.00000000016	Adipose - Subcutaneous
	rs555621	FSHB	ARL14EP	T	C	30323202:30332866:clu_5792	0.34	0.0000000089	Adrenal Gland
	rs555621	FSHB	ARL14EP	T	C	30323202:30332866:clu_7213	0.33	0.000000026	Adipose - Visceral (Omentum)
	rs555621	FSHB	ARL14EP	T	C	30323202:30332866:clu_6603	0.37	0.000000064	Artery - Aorta
	rs555621	FSHB	ARL14EP	T	C	30323202:30332866:clu_6043	0.19	0.000000094	Cells - Cultured fibroblasts
	rs555621	FSHB	ARL14EP	T	C	30323202:30332866:clu_6906	0.31	0.00000011	Artery - Tibial
	rs555621	FSHB	ARL14EP	T	C	30323202:30330886:clu_7112	-0.36	0.00000075	Colon - Transverse
	rs555621	FSHB	ARL14EP	T	C	30323202:30332866:clu_6762	0.29	0.00000089	Esophagus - Muscularis
	rs555621	FSHB	ARL14EP	T	C	30323202:30332866:clu_7483	0.26	0.0000028	Skin - Sun Exposed (Lower leg)
	rs555621	FSHB	ARL14EP	T	C	30323202:30332866:clu_7768	0.24	0.0000034	Lung
	rs555621	FSHB	ARL14EP	T	C	30323202:30332866:clu_6423	0.32	0.0000059	Heart - Atrial Appendage
	rs555621	FSHB	ARL14EP	T	C	30323202:30332866:clu_6935	0.38	0.0000093	Pituitary
1	rs1782507	FSHB	ARL14EP	G	T	30323202:30332866:clu_13060	1.2	4.7E-71	Testis
	rs1782507	FSHB	ARL14EP	G	T	30323202:30332866:clu_7473	0.69	6.7E-47	Adipose - Subcutaneous
	rs1782507	FSHB	ARL14EP	G	T	30323202:30332866:clu_6469	0.61	1.2E-41	Muscle - Skeletal
	rs1782507	FSHB	ARL14EP	G	T	30323202:30332866:clu_7746	0.76	1.4E-40	Nerve - Tibial
	rs1782507	FSHB	ARL14EP	G	T	30323202:30332866:clu_6603	0.81	2.4E-37	Artery - Aorta
	rs1782507	FSHB	ARL14EP	G	T	30323202:30332866:clu_7795	0.66	2.4E-36	Thyroid
	rs1782507	FSHB	ARL14EP	G	T	30323202:30332866:clu_6906	0.69	4.7E-36	Artery - Tibial
	rs1782507	FSHB	ARL14EP	G	T	30323202:30332866:clu_5729	0.78	4.9E-34	Heart - Left Ventricle
	rs1782507	FSHB	ARL14EP	G	T	30323202:30332866:clu_6043	0.42	7.5E-34	Cells - Cultured fibroblasts
	rs1782507	FSHB	ARL14EP	G	T	30323202:30332866:clu_7213	0.65	5.7E-29	Adipose - Visceral (Omentum)
	rs1782507	FSHB	ARL14EP	G	T	30323202:30332866:clu_7768	0.54	1.7E-26	Lung
	rs1782507	FSHB	ARL14EP	G	T	30323202:30332866:clu_6423	0.73	3.4E-26	Heart - Atrial Appendage
	rs1782507	FSHB	ARL14EP	G	T	30323202:30332866:clu_7364	0.72	1.3E-25	Breast - Mammary Tissue
	rs1782507	FSHB	ARL14EP	G	T	30323202:30332866:clu_6762	0.56	1.7E-23	Esophagus - Muscularis
	rs1782507	FSHB	ARL14EP	G	T	30323202:30332866:clu_7483	0.52	3.5E-20	Skin - Sun Exposed (Lower leg)
	rs1782507	FSHB	ARL14EP	G	T	30323202:30332866:clu_5792	0.52	0.0000000000000000022	Adrenal Gland
	rs1782507	FSHB	ARL14EP	G	T	30323202:30332866:clu_5239	0.93	0.00000000000000014	Cells - EBV-transformed lymphocytes
	rs1782507	FSHB	ARL14EP	G	T	30323202:30332866:clu_6123	0.68	0.000000000000052	Artery - Coronary
	rs1782507	FSHB	ARL14EP	G	T	30323202:30332866:clu_6417	0.53	0.00000000000033	Esophagus - Gastroesophageal Junction
	rs1782507	FSHB	ARL14EP	G	T	30323202:30332866:clu_6537	0.5	0.00000000000038	Colon - Sigmoid
	rs1782507	FSHB	ARL14EP	G	T	30323202:30330886:clu_7112	-0.49	0.000000000025	Colon - Transverse
	rs1782507	FSHB	ARL14EP	G	T	30323202:30330886:clu_6633	-0.39	0.000000000055	Esophagus - Mucosa
	rs1782507	FSHB	ARL14EP	G	T	30323202:30332866:clu_6614	0.49	0.000000000082	Stomach
	rs1782507	FSHB	ARL14EP	G	T	30323202:30332866:clu_6223	0.6	0.00000000024	Spleen
	rs1782507	FSHB	ARL14EP	G	T	30323202:30330886:clu_5709	-0.63	0.0000000056	Brain - Cortex
	rs1782507	FSHB	ARL14EP	G	T	30323202:30332866:clu_6935	0.5	0.000000013	Pituitary
	rs1782507	FSHB	ARL14EP	G	T	30323202:30330886:clu_5816	-0.49	0.000000017	Pancreas
	rs1782507	FSHB	ARL14EP	G	T	30323202:30330886:clu_4859	-0.55	0.00000011	Liver
	rs1782507	FSHB	ARL14EP	G	T	30323202:30332866:clu_6404	0.51	0.00000048	Small Intestine - Terminal Ileum
	rs1782507	FSHB	ARL14EP	G	T	30332993:30336567:clu_5749	0.28	0.000001	Whole Blood
14	rs999460	NKX2-1	SFTA3	C	T	36477878:36491201:clu_23478	0.44	0.000000000017	Thyroid
	rs999460	NKX2-2	SFTA3	C	T	36477878:36491201:clu_23282	0.32	0.0000012	Lung
16	rs12444979	GPRC5B	KNOP1	C	T	19707221:19710509:clu_17958	-0.79	8.4E-19	Nerve - Tibial
	rs12444979	GPRC5B	KNOP1	C	T	19707221:19710509:clu_17862	-0.57	0.000000000012	Skin - Sun Exposed (Lower leg)
	rs12444979	GPRC5B	KNOP1	C	T	19707221:19710509:clu_16130	-0.55	0.00000000016	Esophagus - Mucosa
	rs12444979	GPRC5B	KNOP1	C	T	19707221:19710509:clu_16079	-0.6	0.00000000022	Esophagus - Muscularis
	rs12444979	GPRC5B	KNOP1	C	T	19707221:19710509:clu_17456	-0.52	0.00000000044	Adipose - Subcutaneous
	rs12444979	GPRC5B	KNOP1	C	T	19707221:19710509:clu_15449	-0.46	0.0000000042	Muscle - Skeletal
	rs12444979	GPRC5B	KNOP1	C	T	19707221:19710509:clu_15449	-0.46	0.0000000042	Muscle - Skeletal
	rs12444979	GPRC5B	KNOP1	C	T	19707221:19710509:clu_16576	-0.81	0.0000000087	Pituitary
	rs12444979	GPRC5B	KNOP1	C	T	19707221:19710509:clu_14053	-0.73	0.000000027	Ovary
	rs12444979	GPRC5B	KNOP1	C	T	19707221:19710509:clu_15508	-0.51	0.00000012	Artery - Aorta
	rs12444979	GPRC5B	KNOP1	C	T	19707221:19710509:clu_15330	-0.54	0.00000073	Heart - Atrial Appendage
	rs12444979	GPRC5B	KNOP1	C	T	19707221:19710509:clu_16114	-0.43	0.0000011	Artery - Tibial
	rs12444979	GPRC5B	KNOP1	C	T	19707221:19710509:clu_17535	-0.49	0.0000016	Breast - Mammary Tissue
	rs12444979	GPRC5B	KNOP1	C	T	19707221:19710509:clu_18419	-0.42	0.0000024	Thyroid
	rs12444979	GPRC5B	KNOP1	C	T	19707221:19710509:clu_17408	-0.42	0.0000062	Skin - Not Sun Exposed (Suprapubic)
	rs12444979	GPRC5B	KNOP1	C	T	19710586:19714118:clu_18311	-0.32	0.0000075	Lung
18	rs1398217	SKOR2	KATNAL2	G	C	47098663:47099243:clu_29738	-0.26	0.0000021	Thyroid
	rs1398217	SKOR2	KATNAL2	G	C	47098663:47099243:clu_47649	-0.35	0.0000033	Testis
